# Supplementary material for: GSK3β regulates epithelial-mesenchymal transition and cancer stem cell properties in triple-negative breast cancer
Source: Breast Cancer Res. 2019 Mar 7;21:37. doi: 10.1186/s13058-019-1125-0 (PMC6407242; doi:10.1186/s13058-019-1125-0)
Supplement: Supplementary file 1 — Data S1. List of drugs from Selleckchem used in the high-throughput screen; chemical data and their arrangement in the plates used for the screen are listed. (XLSX 446 kb) [file 13058_2019_1125_MOESM1_ESM.xlsx]

## Sheet: General Information
Selleck-L2000-Customized-Library-Z68705 (96-well)
	For more information on Selleck library service, please contact us via +1-832-582-8158 or info@selleckchem.com
	Product Details:
	Formulation		A unique collection of 1150 bioactive compounds
	Container		96 Well Format Sample Storage Tube With Screw Cap and Optional 2D Barcode
	Stability		2 weeks | 4°C | in DMSO
			3 months | ﹣20°C | in DMSO
			6 months | ﹣80°C | in DMSO
	Shipping		Blue ice or Dry ice
	Packaged under inert gas		Yes
	Plate layout: L2000-01
		1	2	3	4	5	6	7	8	9	10	11	12
	a	FG-4592	Panobinostat (LBH589)	Obatoclax Mesylate (GX15-070)	LAQ824 (Dacinostat)	Varespladib (LY315920)	Cabozantinib (XL184, BMS-907351)	Malotilate	Barasertib (AZD1152-HQPA)	PA-824	JNJ-26854165 (Serdemetan)	ENMD-2076	Empty
	b	Nintedanib (BIBF 1120)	Motesanib Diphosphate (AMG-706)	Nutlin-3	BTZ043 Racemate	Foretinib (GSK1363089)	Everolimus (RAD001)	Brivanib Alaninate (BMS-582664)	Docetaxel	AT13387	WZ4002	Danoprevir (ITMN-191)	Empty
	c	Afatinib (BIBW2992)	NVP-AEW541	AUY922 (NVP-AUY922)	MLN8054	SGX-523	TW-37	ADL5859 HCl	SNS-314 Mesylate	Lenvatinib (E7080)	MK-2866 (GTx-024)	BIBR 1532	Empty
	d	BMS-536924	Sorafenib Tosylate	PHA-665752	Vatalanib (PTK787) 2HCl	GSK690693	BMS-754807	Andarine	S3I-201	ABT-751 (E7010)	BIIB021	Aprepitant	Empty
	e	Dovitinib (TKI-258, CHIR-258)	Sunitinib Malate	HA14-1	U0126-EtOH	JNJ-38877605	SRT1720	17-AAG (Tanespimycin)	Capecitabine	Cisplatin	Plinabulin (NPI-2358)	Raltitrexed	Empty
	f	Ridaforolimus (Deforolimus, MK-8669)	Temsirolimus (CCI-779, NSC 683864)	Belinostat (PXD101)	GDC-0879	Odanacatib (MK-0822)	YM155 (Sepantronium Bromide)	17-DMAG (Alvespimycin) HCl	CEP-18770 (Delanzomib)	CP-724714	Regorafenib (BAY 73-4506)	CUDC-101	Empty
	g	Erlotinib HCl (OSI-744)	Trichostatin A (TSA)	NVP-ADW742	OSU-03012 (AR-12)	Palbociclib (PD-0332991) HCl	Alisertib (MLN8237)	Ivacaftor (VX-770)	MK-8245	WZ3146	WZ8040	TAK-700 (Orteronel)	Empty
	h	Lapatinib (GW-572016) Ditosylate	Y-27632 2HCl	OSI-906 (Linsitinib)	Danusertib (PHA-739358)	XL147	AT9283	SNS-032 (BMS-387032)	Ganetespib (STA-9090)	CYC116	XAV-939	Irinotecan	Empty
	Plate layout: L2000-02
		1	2	3	4	5	6	7	8	9	10	11	12
	a	Decitabine	PFI-1 (PF-6405761)	Amuvatinib (MP-470)	Rufinamide	Asenapine	Flupirtine maleate	Ki8751	Drospirenone	Pirarubicin	Bafilomycin A1(Baf-A1)	Nanchangmycin	Empty
	b	Dimesna	Clofarabine	Latrepirdine	Posaconazole	Biperiden HCl	Ginkgolide B	Epothilone B (EPO906, Patupilone)	Ruxolitinib (INCB018424)	Rocuronium Bromide	Droxinostat	Aurora A Inhibitor I	Empty
	c	Dutasteride	OSI-930	Vinblastine	Prasugrel	Budesonide	Granisetron HCl	BMS-707035	Isotretinoin	Stavudine (d4T)	Ranolazine 2HCl	Ispinesib (SB-715992)	Empty
	d	PIK-75	Dexrazoxane HCl (ICRF-187, ADR-529)	JNJ-7706621	Cinacalcet HCl	Epothilone A	TG100-115	Bafetinib (INNO-406)	Lopinavir	Tenofovir Disoproxil Fumarate	Rilmenidine	Tipifarnib	Empty
	e	Tivozanib (AV-951)	Oxaliplatin	Enzalutamide (MDV3100)	Avagacestat (BMS-708163)	Ki16425	Losartan Potassium (DuP 753)	Cefoselis Sulfate	Meropenem	Tenofovir	Sildenafil Citrate	PHA-680632	Empty
	f	Nelarabine	KU-0063794	Dienogest	PD173074	Costunolide	GSK1059615	Daptomycin	Mizoribine	Tigecycline	Tianeptine sodium	Cilomilast	Empty
	g	Bleomycin Sulfate	2-Methoxyestradiol (2-MeOE2)	Entecavir Hydrate	WYE-354	Dexamethasone (DHAP)	MGCD-265	Doripenem Hydrate	Nafamostat Mesylate	Trilostane	Varenicline Tartrate	Zibotentan (ZD4054)	Empty
	h	Carboplatin	Agomelatine	Nepafenac	Adapalene	Etodolac	Rigosertib (ON-01910)	Gestodene	Pelitinib (EKB-569)	Bimatoprost	Elaiophylin	Atazanavir Sulfate	Empty
	Plate layout: L2000-03
		1	2	3	4	5	6	7	8	9	10	11	12
	a	VX-745	GW501516	Iloperidone	LY2228820	SAR245409 (XL765)	BIX 02189	MK-3207 HCl	PHT-427	BS-181 HCl	Erteberel (LY500307)	Erythromycin	Empty
	b	Thiazovivin	GSK429286A	MC1568	Mycophenolate Mofetil	AT7519	R406 (free base)	AM1241	AT7867	Fasudil (HA-1077) HCl	Cefoperazone	Amphotericin B	Empty
	c	AZD6482	Pimasertib (AS-703026)	HMN-214	Lactulose	MK-1775	Org 27569	SB408124	BMS-777607	BIRB 796 (Doramapimod)	Silodosin	Amprenavir	Empty
	d	Marbofloxacin	SB525334	AEE788 (NVP-AEE788)	Cyclosporine	Quizartinib (AC220)	CP-673451	Febuxostat	VX-809 (Lumacaftor)	RO4929097	Prilocaine	Telbivudine	Empty
	e	Doxercalciferol	Oligomycin A	PHA-793887	Pracinostat (SB939)	Vinorelbine	DMXAA (Vadimezan)	Dapagliflozin	Pomalidomide	Tie2 kinase inhibitor	Darunavir Ethanolate	Enalaprilat Dihydrate	Empty
	f	Calcifediol	VX-222 (VCH-222, Lomibuvir)	Naratriptan	Natamycin	LY2811376	Telaprevir (VX-950)	Nebivolol	PD318088	Candesartan	Triamcinolone Acetonide	Lubiprostone	Empty
	g	TSU-68 (SU6668, Orantinib)	Zosuquidar (LY335979) 3HCl	PIK-93	CCT129202	Hesperadin	Saxagliptin	Pimobendan	Tazarotene	Apixaban	Allopurinol	Amorolfine HCl	Empty
	h	Safinamide Mesylate	Daclatasvir (BMS-790052)	Ponatinib (AP24534)	Tosedostat (CHR2797)	BIX 02188	EX 527 (Selisistat)	AZD8055	KU-60019	Semagacestat (LY450139)	Allopurinol Sodium	Flurbiprofen	Empty
	Plate layout: L2000-04
		1	2	3	4	5	6	7	8	9	10	11	12
	a	Ipratropium Bromide	Adefovir Dipivoxil	Quetiapine Fumarate	Fenoprofen Calcium	Potassium Iodide	Nefiracetam	PCI-34051	Epalrestat	Tiopronin	Cilazapril Monohydrate	Isepamicin	Empty
	b	Betamethasone Dipropionate	Azathioprine	Cefditoren Pivoxil	Erdosteine	Talc	Cyclocytidine HCl	PF-573228	Phentolamine Mesylate	Pamidronate	Trimebutine	Almotriptan Malate	Empty
	c	Meprednisone	Terbinafine	Chlorprothixene	Pranlukast	Vitamin B12	Methscopolamine	BMS-265246	Cyproterone Acetate	Balofloxacin	Ivabradine HCl	Ambrisentan	Empty
	d	Betamethasone Valerate	Rifabutin	Oxytetracycline (Terramycin)	Atracurium Besylate	Fluvastatin Sodium	Adenine HCl	Suplatast Tosylate	Doxifluridine	Lafutidine	Rivastigmine Tartrate	Temocapril HCl	Empty
	e	Desonide	Esomeprazole Magnesium	Verteporfin	Azithromycin	Alibendol	Elvitegravir (GS-9137, JTK-303)	Benidipine HCl	Lornoxicam	Mecarbinate	Fenoldopam	Temocapril	Empty
	f	Divalproex Sodium	Gadodiamide	Teniposide	Albendazole Oxide	Irsogladine	Maraviroc	Ginkgolide A	Cytidine	Atorvastatin Calcium	Dexmedetomidine HCl	Rasagiline Mesylate	Empty
	g	Emtricitabine	Oxybutynin	Ranitidine	Flubendazole	Nystatin (Fungicidin)	Raltegravir (MK-0518)	Uridine	Gimeracil	Moexipril HCl	Betaxolol	Naltrexone HCl	Empty
	h	Deferasirox	Pitavastatin Calcium	Acadesine	Dapoxetine HCl	Rimantadine	Pramipexole 2HCl Monohydrate	Fenticonazole Nitrate	Terazosin HCl	Clevidipine Butyrate	Detomidine HCl	Imidapril HCl	Empty
	Plate layout: L2000-05
		1	2	3	4	5	6	7	8	9	10	11	12
	a	Cisatracurium Besylate	Atropine	Dabigatran Etexilate	Bazedoxifene Acetate	SB743921	CYT997 (Lexibulin)	PIK-293	Apatinib	LY2157299	AR-42	Andrographolide	Empty
	b	Dronedarone HCl	Roflumilast	LY2608204	PD128907 HCl	BGJ398 (NVP-BGJ398)	A-966492	Vinflunine Tartrate	PF-3716556	Telatinib	Abiraterone Acetate	Asiatic Acid	Empty
	c	Conivaptan HCl	AZD8330	LY2886721	Rosuvastatin Calcium	AST-1306	SGI-1776 free base	AZ 960	UK 383367	Esomeprazole Sodium	BKM120 (NVP-BKM120, Buparlisib)	Azomycin	Empty
	d	Arbidol HCl	GSK1292263	KW-2449	Givinostat (ITF2357)	SB505124	Aliskiren Hemifumarate	DAPT (GSI-IX)	TAME	Volasertib (BI 6727)	CX-4945 (Silmitasertib)	Baicalin	Empty
	e	Licofelone	Neratinib (HKI-272)	Tebipenem Pivoxil	AG-14361	Avasimibe	Raf265 derivative	Mubritinib (TAK 165)	CAL-101 (Idelalisib, GS-1101)	Palomid 529 (P529)	(+)-Usniacin	Bergenin	Empty
	f	Dextrose	LDE225 (NVP-LDE225,Erismodegib)	RAF265 (CHIR-265)	LY2784544	AZD8931 (Sapitinib)	BMS-794833	PP242	PIK-294	Fesoterodine Fumarate	3-Indolebutyric acid (IBA)	Bilobalide	Empty
	g	S- (+)-Rolipram	Sitafloxacin Hydrate	AZD1480	MLN2238	GSK461364	NVP-BHG712	CYT387	VX-765	GW791343 HCl	Aloe-emodin	Cinchonidine	Empty
	h	Bazedoxifene HCl	CGS 21680 HCl	PF-4708671	MLN9708	R406	OSI-420	SB590885	Eltrombopag	Degrasyn (WP1130)	Laetrile	Cyclosporin A	Empty
	Plate layout: L2000-06
		1	2	3	4	5	6	7	8	9	10	11	12
	a	Dihydroartemisinin (DHA)	Kaempferol	Naringin	Puerarin	Stigmasterol	Ammonium Glycyrrhizinate	Indirubin	Sophocarpine	Astragaloside A	Levosimendan	Manidipine 2HCl	Empty
	b	Enoxolone	L-(+)-Rhamnose Monohydrate	Neohesperidin Dihydrochalcone (Nhdc)	Quercetin Dihydrate	Tanshinone I	Biochanin A	Lappaconite HBr	Curcumol	20-Hydroxyecdysone	Forskolin	Ozagrel	Empty
	c	Ergosterol	Magnolol	Neohesperidin	Rutaecarpine	Tetrahydropapaverine HCl	Dioscin	Naringin Dihydrochalcone	Cephalomannine	Aloperine	Equol	D-Pantothenic acid	Empty
	d	Glycyrrhizic Acid	(+)-Matrine	Oleanolic Acid	Salinomycin	Troxerutin	D-Mannitol	Sesamin	10-Deacetylbaccatin-III	Apocynin	Clindamycin HCl	Propafenone HCl	Empty
	e	Gramine	Methyl-Hesperidin	Oridonin	Sclareol	Ursolic Acid	Evodiamine	Rheochrysidin	Paeoniflorin	Rotundine	Hexestrol	Quinine HCl Dihydrate	Empty
	f	Gynostemma Extract	Morin Hydrate	Orotic acid (6-Carboxyuracil)	Sclareolide	Vanillylacetone	Gastrodin	Salidroside	Geniposide	Synephrine HCl	Itraconazole	Roxithromycin	Empty
	g	Hyodeoxycholic acid (HDCA)	Myricetin	Oxymatrine	Shikimic Acid	5-hydroxytryptophan (5-HTP)	Hematoxylin	Dihydromyricetin	Genipin	Guanosine	Lincomycin HCl	Scopolamine HBr	Empty
	h	Icariin	Myricitrin	(-)-Parthenolide	Silymarin	Aloin	Hordenine	Sodium Danshensu	Geniposidic acid	Inosine	Manidipine	Vardenafil HCl Trihydrate	Empty
	Plate layout: L2000-07
		1	2	3	4	5	6	7	8	9	10	11	12
	a	Xylazine HCl	Ceftiofur HCl	Hydralazine HCl	Pramiracetam	MG-132	PF-05212384 (PKI-587)	A66	WYE-125132 (WYE-132)	Trametinib (GSK1120212)	PF-2545920	Nepicastat (SYN-117) HCl	Empty
	b	Epinephrine Bitartrate	Scopine	Cloxacillin Sodium	Clindamycin palmitate HCl	GSK256066	PNU-120596	TAK-875	ICG-001	A922500	R547	GDC-0980 (RG7422)	Empty
	c	L-Adrenaline	Tiotropium Bromide hydrate	Amoxicillin Sodium	Oseltamivir phosphate	AZD5438	GW3965 HCl	NU7441 (KU-57788)	WAY-100635 Maleate	BRL-15572	WAY-600	RS-127445	Empty
	d	Phenytoin sodium	Scopine HCl	Medroxyprogesterone acetate	Tioxolone	Omecamtiv mecarbil (CK-1827452)	URB597	SNX-2112 (PF-04928473)	Clinofibrate	Flavopiridol HCl	ADX-47273	CH5132799	Empty
	e	Ciclopirox	Trospium chloride	Prednisolone Acetate	Lonidamine	OSI-027	BMS-378806	PF-04929113 (SNX-5422)	PF-3845	Ibrutinib (PCI-32765)	BMY 7378	KX2-391	Empty
	f	L-Ascorbyl 6-palmitate	Tolterodine tartrate	Streptomycin sulfate	Ribitol	Fostamatinib (R788)	NPS-2143	GSK2126458 (GSK458)	Dolutegravir (GSK1349572)	CHIR-124	TG101209	GSK1838705A	Empty
	g	Ritodrine HCl	Sulbactam sodium	Dimethyl Fumarate	Noradrenaline bitartrate monohydrate	LY2603618	DCC-2036 (Rebastinib)	5-hydroxymethyl Tolterodine (PNU 200577, 5-HMT, 5-HM)	A-674563	KW-2478	Resminostat	LY2109761	Empty
	h	Isoconazole nitrate	Cortisone acetate	Tolvaptan	TAK-733	Tubastatin A HCl	CCT128930	MK-0752	PF-00562271	NVP-BSK805 2HCl	XL335	YO-01027	Empty
	Plate layout: L2000-08
		1	2	3	4	5	6	7	8	9	10	11	12
	a	Geldanamycin	Dacomitinib (PF299804, PF299)	MK-4827 (Niraparib)	Milciclib (PHA-848125)	Alectinib (CH5424802)	MK-2461	AZD2014	Torcetrapib	CEP-33779	Torin 2	Torin 1	Empty
	b	LY411575	SB415286	PF-04691502	HER2-Inhibitor-1	MK-2048	Nocodazole	TAK-285	VU 0357121	Dabrafenib (GSK2118436)	CI994 (Tacedinaline)	Clindamycin	Empty
	c	CP-91149	Crenolanib (CP-868596)	CCT137690	Tivantinib (ARQ 197)	3-Methyladenine	CPI-613	A-803467	WP1066	GDC-0068	TAE226 (NVP-TAE226)	ARN-509	Empty
	d	TAK-901	AZ 3146	AZ 628	Varlitinib	Dinaciclib (SCH727965)	PF-5274857	Laquinimod	Lonafarnib	MPEP	RG108	R428 (BGB324)	Empty
	e	AMG-900	MK-8776 (SCH 900776)	AMG-458	TH-302	Dovitinib (TKI-258) Dilactic Acid	GW842166X	INCB28060	HCV-796 (Nesbuvir)	INK 128 (MLN0128)	OC000459	SAR131675	Empty
	f	ZM 336372	TG101348 (SAR302503)	Anacetrapib (MK-0859)	CUDC-907	MK-5108 (VX-689)	M344	Tofacitinib (CP-690550,Tasocitinib)	AZD4547	Ciproxifan	Tideglusib	BI-D1870	Empty
	g	JTC-801	PAC-1	BGT226 (NVP-BGT226)	Canagliflozin	Dalcetrapib (JTT-705, RO4607381)	I-BET151 (GSK1210151A)	Istradefylline	Galeterone	BYL719	ML133 HCl	Cathepsin Inhibitor 1	Empty
	h	PH-797804	GSK1070916	GW788388	NVP-BVU972	SB705498	GW4064	Sotrastaurin	Sirtinol	Tyrphostin AG 879	Desmethyl Erlotinib (CP-473420, OSI-774)	SB269970 HCl	Empty
	Plate layout:L2000-09
		1	2	3	4	5	6	7	8	9	10	11	12
	a	BRL-54443	CTEP (RO4956371)	GW5074	VU 0361737	Lumiracoxib	GW9662	CHIR-99021 (CT99021) HCl	Rivaroxaban	Piceatannol	Purmorphamine	Azilsartan Medoxomil	Empty
	b	BML-190	VU 0364770	Camostat Mesilate	SB742457	PF-477736	ML161	Evacetrapib (LY2484595)	Telithromycin	Fenoprofen calcium hydrate	Cinepazide maleate	Medetomidine HCl	Empty
	c	MRS 2578	ML130 (Nodinitib-1)	Prucalopride	ZM 323881 HCl	JNJ-7777120	HC-030031	Apoptosis Activator 2	Zanamivir	Linagliptin	Azilsartan	Epinephrine HCl	Empty
	d	SB271046	VUF 10166	Acesulfame Potassium	ZM 306416	Ki16198	IOX2	TAK-715	Zaltoprofen	Bindarit	Otilonium Bromide	Diclofenac Potassium	Empty
	e	MK-801 (Dizocilpine)	U-104	A-205804	MLN0905	Pirfenidone	Mozavaptan	Pifithrin-α (PFTα)	Deuterated Atazanivir-D3-2	Vildagliptin (LAF-237)	Solifenacin succinate	Diclofenac Diethylamine	Empty
	f	StemRegenin 1 (SR1)	Alogliptin	PJ34	Cobicistat (GS-9350)	Tempol	PF-4981517	Pifithrin-μ	Deuterated Atazanivir-D3-3	Sitaxentan sodium	Bosentan Hydrate	Guanosine Hydrate	Empty
	g	Golvatinib (E7050)	TG100713	PF-562271	CCG 50014	WZ811	Icotinib	Carbazochrome sodium sulfonate (AC-17)	Rimonabant	Bepotastine Besilate	Rupatadine Fumarate	Vanillin	Empty
	h	IEM 1754 dihydrobroMide	T0070907	GW441756	S-Ruxolitinib (INCB018424)	Dapivirine (TMC120)	Salubrinal	Clevudine	PMSF	Fosaprepitant dimeglumine salt	Azelnidipine	Caspofungin Acetate	Empty
	Plate layout: L2000-10
		1	2	3	4	5	6	7	8	9	10	11	12
	a	Dexmedetomidine	Tylosin tartrate	Reboxetine mesylate	Cyclamic acid	Aclidinium Bromide	Valganciclovir HCl	Zinc Pyrithione	Halobetasol Propionate	Lorcaserin HCl	Succinylcholine Chloride Dihydrate	Cyclizine 2HCl	Empty
	b	Etravirine (TMC125)	Altrenogest	Schisandrin B (Sch B)	Ouabain	Sennoside A	Retapamulin	Ticagrelor	Ifenprodil Tartrate	Estradiol Benzoate	Tilmicosin	Bacitracin	Empty
	c	Ulipristal	Anagrelide HCl	Betulinic acid	Allylthiourea	Vitamin D2	Methyclothiazide	Sulfacetamide Sodium	Difluprednate	Dicloxacillin Sodium	Sodium Phenylbutyrate	Azithromycin Dihydrate	Empty
	d	Indacaterol Maleate	Eletriptan HBr	Cabozantinib malate (XL184)	Sennoside B	Doxapram HCl	Sodium Nitroprusside	Spiramycin	Dexlansoprazole	Desvenlafaxine Succinate	Retinyl (Vitamin A) Palmitate	Amfenac Sodium Monohydrate	Empty
	e	2-Thiouracil	Adrenalone HCl	Sitagliptin phosphate monohydrate	Avanafil	Methazolamide	Vitamin D3	Vitamin A Acetate	Voglibose	Desvenlafaxine	Levodropropizine	Penfluridol	Empty
	f	Moguisteine	Azatadine dimaleate	Pentamidine	Sodium Picosulfate	Olsalazine Sodium	Escitalopram Oxalate	Lomerizine HCl	Eprosartan Mesylate	Triclabendazole	Deoxyarbutin	Doxycycline Hyclate	Empty
	g	Sodium salicylate	Ticarcillin sodium	Mirabegron	Tolcapone	Nafcillin Sodium	Guanidine HCl	Levobetaxolol HCl	Diminazene Aceturate	Isovaleramide	Clorprenaline HCL	Cyromazine	Empty
	h	Sertaconazole nitrate	Azlocillin sodium salt	Hyoscyamine	Homatropine Methylbromide	Estradiol Cypionate	Sodium Nitrite	Oxymetholone	Closantel Sodium	Pefloxacin Mesylate Dihydrate	Eprazinone 2HCl	Teriflunomide	Empty
	Plate layout: L2000-11
		1	2	3	4	5	6	7	8	9	10	11	12
	a	1-Hexadecanol	Ethacridine lactate monohydrate	Erythritol	Luliconazole	Brimonidine Tartrate	Colistimethate Sodium	Noscapine HCl	Fosfomycin Tromethamine	Picrotoxinin	SC-514	Tofacitinib (CP-690550) Citrate	Empty
	b	Trometamol	Aminothiazole	Fidaxomicin	Vilazodone HCl	Benfotiamine	Emetine	Pinacidil	Bentiromide	Procodazole	SN-38	Pimecrolimus	Empty
	c	Climbazole	Isosorbide	Bucladesine Sodium Salt	Tamibarotene	Anisotropine Methylbromide	Mepiroxol	Carbenoxolone Sodium	Brucine	Nitarsone	Quercetin 4'-glucoside	LY404039	Empty
	d	Mezlocillin Sodium	Tenatoprazole	Deoxycorticosterone acetate	EUK 134	Apomorphine HCl	Moxalactam Disodium	Nicotine Ditartrate	Dichlorisone Acetate	Sodium 4-aminohippurate Hydrate	Quercetin 3,4'-di-O-β-glucopyanoside	NXY-059	Empty
	e	Penciclovir	Dirithromycin	Sodium ascorbate	Ebastine	Bromocriptine Mesylate	R-(-)-Apomorphine HCl Hemihydrate	Mepenzolate Bromide	Lithium Citrate	Misoprostol	Delphinidin Chloride	Ataluren (PTC124)	Empty
	f	Domiphen Bromide	Ribostamycin Sulfate	Prucalopride Succinat	Efaproxiral Sodium	Calcium Gluceptate	Ractopamine HCl	Nomifensine Maleate	Oxeladin Citrate	TTNPB (Arotinoid Acid)	Cyanidin Chloride	AP26113	Empty
	g	Cyclandelate	Valnemulin HCl	Bromfenac Sodium	Etofibrate	Ceftazidime Pentahydrate	Thiostrepton	Pyrilamine Maleate	Oxiglutatione Disodium Salt	JNK-IN-8	Petunidin Chloride	PF-04880594	Empty
	h	Cinchophen	Liothyronine Sodium	Epinastine HCl	Nicaraven	Clinafoxacin HCl	Tolmetin Sodium	Bekanamycin	Pasiniazid	JZL184	Peonidin Chloride	EPZ005687	Empty
	Plate layout: L2000-12
		1	2	3	4	5	6	7	8	9	10	11	12
	a	MEK162 (ARRY-162, ARRY-438162)	Stattic	PD168393	LY2090314	IWP-2	SCH772984	AMG-517	PYR-41	AZD1080	UNC1999	AGI-5198	Empty
	b	PP2	IPI-145 (INK1197)	AZD3514	FMK	IWR-1-endo	GDC-0032	AZD3839	P22077	VER 155008	SSR128129E	I-BET-762	Empty
	c	GDC-0152	AZD2461	BAY 1000394	EMD 1214063	GSK2334470	BAM7	3-Deazaneplanocin A (DZNeP)	IU1	Batimastat (BB-94)	LY900009	GSK2190915 (AM803)	Empty
	d	SGI-110	EPZ004777 HCl	BMN 673	GSK J4 HCl	GSK923295	AZD3463	MLN2480	LDN-57444	Marimastat	LY3039478	PF-04620110	Empty
	e	Birinapant	XL388	Oprozomib (ONX 0912)	T0901317	SANT-1	(+)-JQ1	XL888	BMS-833923	Ilomastat (GM6001, Galardin)	ONX-0914 (PR-957)	GZD824	Empty
	f	CZC24832	XL019	VX-661	Cilengitide	KY02111	NLG919	SC144	CFTRinh-172	LY2835219	AVL-292	RKI-1447	Empty
	g	GDC-0834	Wnt-C59 (C59)	PP1	SGC 0946	PD123319	Zebularine	KPT-185	TCID	OTSSP167	PF-543	(Z)-Pugnac	Empty
	h	Z-VAD-FMK	Epoxomicin	EPZ5676	LDK378	(-)-Blebbistatin	NU6027	EPZ-6438	BMS-911543	Mdivi-1	BAF312 (Siponimod)	GlcNAcstatin	Empty
	Plate layout: L2000-13
		1	2	3	4	5	6	7	8	9	10	11	12
	a	BIO	Bromosporine	SGI-1027	Rilpivirine	Rocilinostat (ACY-1215)	CEP-32496	PRT062607 (P505-15, BIIB057) HCl	Dynasore	NSC 405020	UNC1215	Nexturastat A	Empty
	b	DBeQ	Erastin	Suvorexant (MK-4305)	EHop-016	GSK2636771	TAK-438	Apremilast (CC-10004)	ABT-199 (GDC-0199)	PluriSIn #1 (NSC 14613)	C646	ZM 39923 HCl	Empty
	c	CNX-2006	Ferrostatin-1 (Fer-1)	Edoxaban	Tasisulam	BIX 01294	AZD5363	VU 0364439	Tubastatin A	Bardoxolone Methyl	OG-L002	SMI-4a	Empty
	d	Thiamet G	KPT-276	JIB-04	IOWH032	VE-821	GW0742	Butein	ETP-46464	Dasatinib	SGC-CBP30	Empty	Empty
	e	Skepinone-L	AZD2858	CO-1686 (AVL-301)	AZ191	RGD (Arg-Gly-Asp) Peptides	Vortioxetine (Lu AA21004) HBr	UPF 1069	Macitentan	Gefitinib (ZD1839)	RG2833 (RGFP109)	Empty	Empty
	f	OAC1	AZD1981	TAK-632	JSH-23	AG-18	Empagliflozin (BI 10773)	GDC-0349	Lomeguatrib	Vorinostat (SAHA, MK0683)	OTX015	Empty	Empty
	g	RepSox	MM-102	ZCL278	EPZ004777	PRX-08066 Maleic acid	Tariquidar	Scriptaid	Pacritinib (SB1518)	AG-490 (Tyrphostin B42)	UNC669	Empty	Empty
	h	RGFP966	Golgicide A	RVX-208	Tenovin-1	GW9508	NSC 23766	BMS-345541	P276-00	WHI-P154	ME0328	Empty	Empty

## Sheet: Chemical Data
Catalog No.	Product Name	Plate Location	Rack Number	M.w.	CAS Number	Form	Targets	Information	Smiles	Max Solubility in DMSO	URL	Pathway
S1007	FG-4592	a1	L2000-01	352.34	808118-40-3	free base	HIF	FG-4592 is an HIF α prolyl hydroxylase inhibitor, stabilizes HIF-2 and induces EPO production. Phase 2/3.	C12=C(C(=NC(=C1O)C(NCC(O)=O)=O)C)C=C(C=C2)OC3=CC=CC=C3	201	http://www.selleckchem.com/products/fg-4592.html	Angiogenesis					Plate L2000-01	1	2	3	4	5	6	7	8	9	10	11	12			col 1 of plate 1-10==> plate 15
S1010	Nintedanib (BIBF 1120)	b1	L2000-01	539.62	656247-17-5	free base	VEGFR,PDGFR,FGFR	Nintedanib (BIBF 1120) is a potent triple angiokinase inhibitor for VEGFR1/2/3, FGFR1/2/3 and PDGFRα/β with IC50 of 34 nM/13 nM/13 nM, 69 nM/37 nM/108 nM and 59 nM/65 nM. Phase 3.	C1=C(C=C2C(=C1)/C(C(N2)=O)=C(\C3=CC=CC=C3)NC4=CC=C(C=C4)N(C)C(CN5CCN(CC5)C)=O)C(OC)=O	11	http://www.selleckchem.com/products/BIBF1120.html	Protein Tyrosine Kinase					A		Panobinostat (LBH589)	Obatoclax Mesylate (GX15-070)	LAQ824 (Dacinostat)	Varespladib (LY315920)	Cabozantinib (XL184, BMS-907351)	Malotilate	Barasertib (AZD1152-HQPA)	PA-824	JNJ-26854165 (Serdemetan)	ENMD-2076				col 1 of plate 11-14==> plate 16
S1011	Afatinib (BIBW2992)	c1	L2000-01	485.94	439081-18-2	free base	EGFR,HER2	Afatinib (BIBW2992) irreversibly inhibits EGFR/HER2 including EGFR(wt), EGFR(L858R), EGFR(L858R/T790M) and HER2 with IC50 of 0.5 nM, 0.4 nM, 10 nM and 14 nM, respectively; 100-fold more active against Gefitinib-resistant L858R-T790M EGFR mutant. Phase 3.	C1(=C(C=C(C=C1)NC2=NC=NC3=C2C=C(C(=C3)O[C@H]4CCOC4)NC(/C=C/CN(C)C)=O)Cl)F	199	http://www.selleckchem.com/products/BIBW2992.html	Protein Tyrosine Kinase					B		Motesanib Diphosphate (AMG-706)	Nutlin-3	BTZ043 Racemate	Foretinib (GSK1363089)	Everolimus (RAD001)	Brivanib Alaninate (BMS-582664)	Docetaxel	AT13387	WZ4002	Danoprevir (ITMN-191)
S1012	BMS-536924	d1	L2000-01	479.96	468740-43-4	free base	IGF-1R	BMS-536924 is an ATP-competitive IGF-1R/IR inhibitor with IC50 of 100 nM/73 nM, modest activity for Mek, Fak, and Lck with very little activity for Akt1, MAPK1/2.	C1(=CC(=C2C(=C1)NC(=N2)C3=C(C=CNC3=O)NC[C@H](C4=CC=CC(=C4)Cl)O)C)N5CCOCC5	200	http://www.selleckchem.com/products/BMS-536924.html						C		NVP-AEW541	AUY922 (NVP-AUY922)	MLN8054	SGX-523	TW-37	ADL5859 HCl	SNS-314 Mesylate	Lenvatinib (E7080)	MK-2866 (GTx-024)	BIBR 1532
S1018	Dovitinib (TKI-258, CHIR-258)	e1	L2000-01	392.43	405169-16-6	citrate	FGFR,FLT3,c-Kit,VEGFR,PDGFR	Dovitinib (TKI258, CHIR258) is a multitargeted RTK inhibitor, mostly for class III (FLT3/c-Kit) with IC50 of 1 nM/2 nM, also potent to class IV (FGFR1/3) and class V (VEGFR1-4) RTKs with IC50 of 8-13 nM, less potent to InsR, EGFR, c-Met, EphA2, Tie2, IGF-1R and HER2. Phase 4.	C1=CC=C(C2=C1NC(C(=C2N)C3NC4=C(N=3)C=CC(=C4)N5CCN(CC5)C)=O)F	76	http://www.selleckchem.com/products/CHIR-258.html	Angiogenesis					D		Sorafenib Tosylate	PHA-665752	Vatalanib (PTK787) 2HCl	GSK690693	BMS-754807	Andarine	S3I-201	ABT-751 (E7010)	BIIB021	Aprepitant
S1022	Ridaforolimus (Deforolimus, MK-8669)	f1	L2000-01	990.21	572924-54-0	free base	mTOR	Ridaforolimus (Deforolimus) is a selective mTOR inhibitor with IC50 of 0.2 nM; while not classified as a prodrug, mTOR inhibition and FKBP12 binding is similar to rapamycin.	[C@H]1(C[C@@H](CC[C@@H]1OP(C)(=O)C)C[C@H]([C@@H]2CC([C@@H](/C=C(/[C@H]([C@@H](OC)C([C@@H](C[C@@H](/C=C/C=C/C=C(/[C@H](C[C@]3(CC[C@H]([C@](C(C(N4[C@](C(O2)=O)(CCCC4)[H])=O)=O)(O3)O)C)[H])OC)C)C)C)=O)O)C)C)=O)C)OC	199	http://www.selleckchem.com/products/Deforolimus.html	PI3K/Akt/mTOR					E		Sunitinib Malate	HA14-1	U0126-EtOH	JNJ-38877605	SRT1720	17-AAG (Tanespimycin)	Capecitabine	Cisplatin	Plinabulin (NPI-2358)	Raltitrexed
S1023	Erlotinib HCl (OSI-744)	g1	L2000-01	429.9	183319-69-9	hydrochloride	Autophagy,EGFR	Erlotinib HCl (OSI-744) is an EGFR inhibitor with IC50 of 2 nM, >1000-fold more sensitive for EGFR than human c-Src or v-Abl. Phase 3.	C1(=CC=CC(=C1)C#C)NC2(=NC=NC3=C2C=C(C(=C3)OCCOC)OCCOC)C.Cl	10	http://www.selleckchem.com/products/Erlotinib-Hydrochloride.html	Protein Tyrosine Kinase					F		Temsirolimus (CCI-779, NSC 683864)	Belinostat (PXD101)	GDC-0879	Odanacatib (MK-0822)	YM155 (Sepantronium Bromide)	17-DMAG (Alvespimycin) HCl	CEP-18770 (Delanzomib)	CP-724714	Regorafenib (BAY 73-4506)	CUDC-101
S1028	Lapatinib (GW-572016) Ditosylate	h1	L2000-01	925.46	388082-77-7	ditosylat	HER2,EGFR	Lapatinib Ditosylate (GW572016, GW2016) is a potent EGFR and ErbB2 inhibitor with IC50 of 10.8 and 9.2 nM, respectively.	C1(=C(C=C2C(=C1)N=CN=C2NC3=CC=C(C(=C3)Cl)OCC4=CC=CC(=C4)F)C5OC(=CC=5)CNCCS(=O)(C)=O).C6(=C(C=CC(=C6)S(O)(=O)=O)C).C7=C(C=CC(=C7)S(O)(=O)=O)C	199	http://www.selleckchem.com/products/Lapatinib-Ditosylate.html	Protein Tyrosine Kinase					G		Trichostatin A (TSA)	NVP-ADW742	OSU-03012 (AR-12)	Palbociclib (PD-0332991) HCl	Alisertib (MLN8237)	Ivacaftor (VX-770)	MK-8245	WZ3146	WZ8040	TAK-700 (Orteronel)
S1030	Panobinostat (LBH589)	a2	L2000-01	349.43	404950-80-7	free base	HDAC	Panobinostat (LBH589) is a novel broad-spectrum HDAC inhibitor with IC50 of 5 nM. Phase 3.	C1(=CC=C(C=C1)/C=C/C(=O)NO)CNCCC2=C(NC3=C2C=CC=C3)C	200	http://www.selleckchem.com/products/LBH-589.html						H		Y-27632 2HCl	OSI-906 (Linsitinib)	Danusertib (PHA-739358)	XL147	AT9283	SNS-032 (BMS-387032)	Ganetespib (STA-9090)	CYC116	XAV-939	Irinotecan
S1032	Motesanib Diphosphate (AMG-706)	b2	L2000-01	569.44	857876-30-3	diphosphate	VEGFR,PDGFR,c-Kit	Motesanib Diphosphate (AMG-706) is a potent ATP-competitive inhibitor of VEGFR1/2/3 with IC50 of 2 nM/3 nM/6 nM, respectively; similar activity against Kit, ~10-fold more selective for VEGFR than PDGFR and Ret. Phase 1/2.	C1(=CN=CC=C1CNC2=C(C=CC=N2)C(=O)NC3=CC=C4C(=C3)NCC4(C)C).P(O)(=O)(O)O.P(O)(=O)(O)O	175	http://www.selleckchem.com/products/Motesanib-Diphosphate.html	Protein Tyrosine Kinase
S1034	NVP-AEW541	c2	L2000-01	439.55	475489-16-8	free base	IGF-1R	NVP-AEW541 is a potent inhibitor of IGF-1R with IC50 of 86 nM, 27-fold greater selectivity for IGF-1R than InsR.	C1=CC(=CC(=C1)OCC2=CC=CC=C2)C3=CN(C4=C3C(=NC=N4)N)[C@@H]5C[C@@H](C5)CN6CCC6	200	http://www.selleckchem.com/products/NVP-AEW541.html	Protein Tyrosine Kinase
S1040	Sorafenib Tosylate	d2	L2000-01	637.03	475207-59-1	tosylate	PDGFR,Raf,VEGFR	Sorafenib Tosylate (Bay 43-9006) is a multikinase inhibitor of Raf-1, B-Raf and VEGFR-2 with IC50 of 6 nM, 22 nM and 90 nM, respectively.	C1(=CC=C(C=C1C(F)(F)F)NC(NC2=CC=C(C=C2)OC3=CC=NC(=C3)C(NC)=O)=O)Cl.C4=CC(=CC=C4S(O)(=O)=O)C	199	http://www.selleckchem.com/products/Sorafenib-Tosylate.html	MAPK					Plate L2000-02	1	2	3	4	5	6	7	8	9	10	11	12
S1042	Sunitinib Malate	e2	L2000-01	532.56	341031-54-7	malate	VEGFR,PDGFR,c-Kit	Sunitinib Malate is a multi-targeted RTK inhibitor targeting VEGFR2 (Flk-1) and PDGFRβ with IC50 of 80 nM and 2 nM, and also inhibits c-Kit.	C1(=CC=C2C(=C1)/C(C(N2)=O)=C/C3NC(=C(C=3C)C(NCCN(CC)CC)=O)C)F.C(C[C@@H](C(O)=O)O)(O)=O	28	http://www.selleckchem.com/products/Sunitinib-Malate-(Sutent).html	Protein Tyrosine Kinase					A		PFI-1 (PF-6405761)	Amuvatinib (MP-470)	Rufinamide	Asenapine	Flupirtine maleate	Ki8751	Drospirenone	Pirarubicin	Bafilomycin A1(Baf-A1)	Nanchangmycin
S1044	Temsirolimus (CCI-779, NSC 683864)	f2	L2000-01	1030.29	162635-04-3	free base	mTOR	Temsirolimus (CCI-779) is a specific mTOR inhibitor with IC50 of 1.76 μM.	[C@H]1(C[C@@H](CC[C@@H]1OC(C(CO)(CO)C)=O)C[C@H]([C@@H]2CC([C@@H](/C=C(/[C@H]([C@@H](OC)C([C@@H](C[C@@H](/C=C/C=C/C=C(/[C@H](C[C@]3(CC[C@H]([C@](C(C(N4[C@](C(O2)=O)(CCCC4)[H])=O)=O)(O3)O)C)[H])OC)C)C)C)=O)O)C)C)=O)C)OC	72	http://www.selleckchem.com/products/Temsirolimus.html	PI3K/Akt/mTOR					B		Clofarabine	Latrepirdine	Posaconazole	Biperiden HCl	Ginkgolide B	Epothilone B (EPO906, Patupilone)	Ruxolitinib (INCB018424)	Rocuronium Bromide	Droxinostat	Aurora A Inhibitor I
S1045	Trichostatin A (TSA)	g2	L2000-01	302.4	58880-19-6	free base	HDAC	Trichostatin A (TSA) is an HDAC inhibitor with IC50 of ~1.8 nM – HDAC8 is the only known member of the HDAC-family that is not affected by TSA. Phase 3.	C1=C(C=CC(=C1)C([C@@H](/C=C(/C=C/C(NO)=O)C)C)=O)N(C)C	76	http://www.selleckchem.com/products/Trichostatin-A.html	Epigenetics					C		OSI-930	Vinblastine	Prasugrel	Budesonide	Granisetron HCl	BMS-707035	Isotretinoin	Stavudine (d4T)	Ranolazine 2HCl	Ispinesib (SB-715992)
S1049	Y-27632 2HCl	h2	L2000-01	320.26	129830-38-2	dihydrochloric	Autophagy,ROCK	Y-27632 2HCl is a selective ROCK1 (p160ROCK) inhibitor with Ki of 140 nM, exhibits >200-fold selectivity over other kinases, including PKC, cAMP-dependent protein kinase, MLCK and PAK.	[C@@H]1(CC[C@@H](CC1)[C@@H](C)N)C(=O)NC2(C=CN=CC=2).Cl.Cl	199	http://www.selleckchem.com/products/Y-27632.html	Cell Cycle					D		Dexrazoxane HCl (ICRF-187, ADR-529)	JNJ-7706621	Cinacalcet HCl	Epothilone A	TG100-115	Bafetinib (INNO-406)	Lopinavir	Tenofovir Disoproxil Fumarate	Rilmenidine	Tipifarnib
S1057	Obatoclax Mesylate (GX15-070)	a3	L2000-01	413.49	803712-79-0	mesylate	Bcl-2,Autophagy	Obatoclax (GX15-070) is an antagonist of Bcl-2 with Ki of 0.22 μM, can assist in overcoming MCL-1 mediated resistance to apoptosis. Phase 1/2.	C1(=CC=C2C(=C1)C=C(N2)C3C=C(/C(N=3)=C/C4=C(C=C(N4)C)C)OC).CS(=O)(=O)O	200	http://www.selleckchem.com/products/Obatoclax-Mesylate.html	Apoptosis					E		Oxaliplatin	Enzalutamide (MDV3100)	Avagacestat (BMS-708163)	Ki16425	Losartan Potassium (DuP 753)	Cefoselis Sulfate	Meropenem	Tenofovir	Sildenafil Citrate	PHA-680632
S1061	Nutlin-3	b3	L2000-01	581.5	890090-75-2	free base	E3 Ligase ,Mdm2	Nutlin-3 is a potent and selective Mdm2 (RING finger-dependent ubiquitin protein ligase for itself and p53) antagonist with IC50 of 90 nM; stabilizes p73 in p53-deficient cells.	N1(C(C(N=C1C2=C(C=C(C=C2)OC)OC(C)C)C3=CC=C(C=C3)Cl)C4=CC=C(C=C4)Cl)C(=O)N5CCNC(C5)=O	171	http://www.selleckchem.com/products/Nutlin-3.html	Apoptosis					F		KU-0063794	Dienogest	PD173074	Costunolide	GSK1059615	Daptomycin	Mizoribine	Tigecycline	Tianeptine sodium	Cilomilast
S1069	AUY922 (NVP-AUY922)	c3	L2000-01	465.54	747412-49-3	free base	HSP (e.g. HSP90)	AUY922 (NVP-AUY922) is a highly potent HSP90 inhibitor for HSP90α/β with IC50 of 13 nM /21 nM, weaker potency against the HSP90 family members GRP94 and TRAP-1, exhibits the tightest binding of any small-molecule HSP90 ligand. Phase 1/2.	C1(=CC(=C(C=C1C2=C(C(=NO2)C(=O)NCC)C3=CC=C(C=C3)CN4CCOCC4)C(C)C)O)O	199	http://www.selleckchem.com/products/NVP-AUY922.html	Cytoskeletal Signaling					G		2-Methoxyestradiol (2-MeOE2)	Entecavir Hydrate	WYE-354	Dexamethasone (DHAP)	MGCD-265	Doripenem Hydrate	Nafamostat Mesylate	Trilostane	Varenicline Tartrate	Zibotentan (ZD4054)
S1070	PHA-665752	d3	L2000-01	641.61	477575-56-7	free base	c-Met	PHA-665752 is a potent, selective and ATP-competitive c-Met inhibitor with IC50 of 9 nM, >50-fold selectivity for c-Met than RTKs or STKs.	C1=CC=C(C(=C1Cl)CS(C2=CC3=C(C=C2)NC(C/3=C/C4=C(C(=C(N4)C)C(N5[C@H](CCC5)CN6CCCC6)=O)C)=O)(=O)=O)Cl	199	http://www.selleckchem.com/products/PHA-665752.html	Protein Tyrosine Kinase					H		Agomelatine	Nepafenac	Adapalene	Etodolac	Rigosertib (ON-01910)	Gestodene	Pelitinib (EKB-569)	Bimatoprost	Elaiophylin	Atazanavir Sulfate
S1071	HA14-1	e3	L2000-01	409.23	65673-63-4	free base	Bcl-2	HA14-1 is a non-peptidic ligand of a Bcl-2 surface pocket with IC50 of ~9 μM.	C1=C(C=C2C(=C1)OC(=C([C@@]2([C@H](C#N)C(OCC)=O)[H])C(OCC)=O)N)Br	200	http://www.selleckchem.com/products/HA14-1.html	Apoptosis
S1085	Belinostat (PXD101)	f3	L2000-01	318.35	414864-00-9	free base	HDAC	Belinostat (PXD101) is a novel HDAC inhibitor with IC50 of 27 nM, with activity demonstrated in cisplatin-resistant tumors. Phase 1/2.	C1(=CC=CC(=C1)/C=C/C(NO)=O)S(NC2=CC=CC=C2)(=O)=O	201	http://www.selleckchem.com/products/Belinostat.html	Epigenetics
S1088	NVP-ADW742	g3	L2000-01	453.58	475488-23-4	free base	IGF-1R	NVP-ADW742 is an IGF-1R inhibitor with IC50 of 0.17 μM, >16-fold more potent against IGF-1R than InsR; little activity to HER2, PDGFR, VEGFR-2, Bcr-Abl and c-Kit.	C12=C(N=CN=C1N)N(C=C2C3=CC(=CC=C3)OCC4=CC=CC=C4)[C@@H]5C[C@H](C5)CN6CCCC6	22	http://www.selleckchem.com/products/NVP-ADW742.html	Protein Tyrosine Kinase					Plate L2000-03	1	2	3	4	5	6	7	8	9	10	11	12
S1091	OSI-906 (Linsitinib)	h3	L2000-01	421.49	867160-71-2	free base	IGF-1R	OSI-906 (Linsitinib) is a selective inhibitor of IGF-1R with IC50 of 35 nM; modestly potent to InsR with IC50 of 75 nM, and no activity towards Abl, ALK, BTK, EGFR, FGFR1/2, PKA etc. Phase 3.	C1=C(C=C2C(=C1)C=CC(=N2)C3=CC=CC=C3)C4=C5N(C(=N4)[C@H]6C[C@@](C6)(C)O)C=CN=C5N	199	http://www.selleckchem.com/products/OSI-906.html	Protein Tyrosine Kinase					A		GW501516	Iloperidone	LY2228820	SAR245409 (XL765)	BIX 02189	MK-3207 HCl	PHT-427	BS-181 HCl	Erteberel (LY500307)	Erythromycin
S1095	LAQ824 (Dacinostat)	a4	L2000-01	379.459	404951-53-7	free base	HDAC	LAQ824 (Dacinostat) is a novel HDAC inhibitor with IC50 of 32 nM and is known to activate the p21 promoter.	C1(=CC=C(C=C1)CN(CCO)CCC2=CNC3=C2C=CC=C3)/C=C/C(NO)=O	200	http://www.selleckchem.com/products/LAQ824(NVP-LAQ824).html	Epigenetics					B		GSK429286A	MC1568	Mycophenolate Mofetil	AT7519	R406 (free base)	AM1241	AT7867	Fasudil (HA-1077) HCl	Cefoperazone	Amphotericin B
S1097	BTZ043 Racemate	b4	L2000-01	431.39	957217-65-1	Racemate	Others	BTZ043 racemate is a decaprenylphosphoryl-β-D-ribose 2'-epimerase (DprE1) inhibitor acting as a new antimycobacterial agent that kill Mycobacterium tuberculosis.	C1(=CC(=C2C(=C1)C(N=C(S2)N3CCC4(CC3)OCC(O4)C)=O)[N+](=O)[O-])C(F)(F)F	50	http://www.selleckchem.com/products/BTZ043.html	Others					C		Pimasertib (AS-703026)	HMN-214	Lactulose	MK-1775	Org 27569	SB408124	BMS-777607	BIRB 796 (Doramapimod)	Silodosin	Amprenavir
S1100	MLN8054	c4	L2000-01	476.86	869363-13-3	free base	Aurora Kinase	MLN8054 is a potent and selective inhibitor of Aurora A with IC50 of 4 nM. It is more than 40-fold selective for Aurora A than Aurora B. Phase 1.	C1=C(C=C2C(=C1)C3=C(CN=C2C4=C(C=CC=C4F)F)C=NC(=N3)NC5=CC=C(C=C5)C(=O)O)Cl	199	http://www.selleckchem.com/products/MLN8054.html	Cell Cycle					D		SB525334	AEE788 (NVP-AEE788)	Cyclosporine	Quizartinib (AC220)	CP-673451	Febuxostat	VX-809 (Lumacaftor)	RO4929097	Prilocaine	Telbivudine
S1101	Vatalanib (PTK787) 2HCl	d4	L2000-01	419.73	212141-51-0	dihydrochloride	c-Kit,VEGFR	Vatalanib (PTK787) is an inhibitor of VEGFR2/KDR with IC50 of 37 nM, less potent against VEGFR1/Flt-1, 18-fold against VEGFR3/Flt-4. Phase 1/2.	C1(=CC=C2C(=C1)C(=NN=C2CC3=CC=NC=C3)NC4=CC=C(C=C4)Cl).Cl.Cl	202	http://www.selleckchem.com/products/Vatalanib,Dihydrochloride-Salt.html	Protein Tyrosine Kinase					E		Oligomycin A	PHA-793887	Pracinostat (SB939)	Vinorelbine	DMXAA (Vadimezan)	Dapagliflozin	Pomalidomide	Tie2 kinase inhibitor	Darunavir Ethanolate	Enalaprilat Dihydrate
S1102	U0126-EtOH	e4	L2000-01	426.56	1173097-76-1	ethanolat	MEK	U0126-EtOH is a highly selective inhibitor of MEK1/2 with IC50 of 0.07 μM/0.06 μM, 100-fold higher affinity for ΔN3-S218E/S222D MEK than PD098059.	C1(=CC=C(C(=C1)SC(/N)=C(\C(=C(\SC2=C(C=CC=C2)N)N)C#N)C#N)N).CCO	199	http://www.selleckchem.com/products/U0126.html	MAPK					F		VX-222 (VCH-222, Lomibuvir)	Naratriptan	Natamycin	LY2811376	Telaprevir (VX-950)	Nebivolol	PD318088	Candesartan	Triamcinolone Acetonide	Lubiprostone
S1104	GDC-0879	f4	L2000-01	334.37	905281-76-7	free base	Raf	GDC-0879 is a novel, potent, and selective B-Raf inhibitor with IC50 of 0.13 nM with activity against c-Raf as well; no inhibition known to other protein kinases.	C(CN1N=C(C(=C1)C2=CC=C3C(=C2)CCC/3=N/O)C4C=CN=CC=4)O	200	http://www.selleckchem.com/products/GDC-0879.html	MAPK					G		Zosuquidar (LY335979) 3HCl	PIK-93	CCT129202	Hesperadin	Saxagliptin	Pimobendan	Tazarotene	Apixaban	Allopurinol	Amorolfine HCl
S1106	OSU-03012 (AR-12)	g4	L2000-01	460.45	742112-33-0	free base	PDK-1	OSU-03012 is a potent inhibitor of recombinant PDK-1 with IC50 of 5 μM and 2-fold increase in potency over OSU-02067.	C12=C(C=CC3=C1C=CC(=C3)C4=CC(=NN4C5=CC=C(C=C5)NC(CN)=O)C(F)(F)F)C=CC=C2	23	http://www.selleckchem.com/products/OSU-03012.html	PI3K/Akt/mTOR					H		Daclatasvir (BMS-790052)	Ponatinib (AP24534)	Tosedostat (CHR2797)	BIX 02188	EX 527 (Selisistat)	AZD8055	KU-60019	Semagacestat (LY450139)	Allopurinol Sodium	Flurbiprofen
S1107	Danusertib (PHA-739358)	h4	L2000-01	474.55	827318-97-8	free base	c-RET,FGFR,Bcr-Abl,Aurora Kinase	Danusertib (PHA-739358) is an Aurora kinase inhibitor for Aurora A/B/C with IC50 of 13 nM/79 nM/61 nM, modestly potent to Abl, TrkA, c-RET and FGFR1, and less potent to Lck, VEGFR2/3, c-Kit, CDK2, etc. Phase 2.	C1(=CC=CC=C1)[C@H](C(N2CC3=C(C2)C(=NN3)NC(=O)C4=CC=C(C=C4)N5CCN(CC5)C)=O)OC	200	http://www.selleckchem.com/products/PHA-739358(Danusertib).html	Cell Cycle
S1110	Varespladib (LY315920)	a5	L2000-01	380.39	172732-68-2	free base	Phospholipase (e.g. PLA)	LY315920 (Varespladib) is a potent and selective human non-pancreatic secretory phospholipase A2 (hnsPLA) inhibitor with IC50 of 7 nM,. Phase 3.	C1(N(C2=C(C=1C(C(N)=O)=O)C(=CC=C2)OCC(=O)O)CC3=CC=CC=C3)CC	199	http://www.selleckchem.com/products/LY315920(Varespladib).html	Metabolism
S1111	Foretinib (GSK1363089)	b5	L2000-01	632.65	849217-64-7	free base	VEGFR,c-Met	Foretinib (GSK1363089) is an ATP-competitive inhibitor of HGFR and VEGFR, mostly for Met and KDR with IC50 of 0.4 nM and 0.9 nM. Less potent against Ron, Flt-1/3/4, Kit, PDGFRα/β and Tie-2, and little activity to FGFR1 and EGFR. Phase 2.	C1(=CC=C(C=C1)F)NC(C2(C(NC3=CC(=C(C=C3)OC4C5=C(N=CC=4)C=C(C(=C5)OC)OCCCN6CCOCC6)F)=O)CC2)=O	200	http://www.selleckchem.com/products/XL880(GSK1363089,EXEL-2880).html	Protein Tyrosine Kinase					Plate L2000-04	1	2	3	4	5	6	7	8	9	10	11	12
S1112	SGX-523	c5	L2000-01	359.41	1022150-57-7	free base	c-Met	SGX-523 is a selective Met inhibitor with IC50 of 4 nM, no activity to BRAFV599E, c-Raf, Abl and p38α. Phase 1.	C1=C2C(=CC(=C1)SC3N4C(=NN=3)C=CC(=N4)C5C=NN(C=5)C)C=CC=N2	10	http://www.selleckchem.com/products/SGX-523.html	Protein Tyrosine Kinase					A		Adefovir Dipivoxil	Quetiapine Fumarate	Fenoprofen Calcium	Potassium Iodide	Nefiracetam	PCI-34051	Epalrestat	Tiopronin	Cilazapril Monohydrate	Isepamicin
S1113	GSK690693	d5	L2000-01	425.48	937174-76-0	free base	Akt	GSK690693 is a pan-Akt inhibitor targeting Akt1/2/3 with IC50 of 2 nM/13 nM/9 nM, also sensitive to the AGC kinase family: PKA, PrkX and PKC isozymes. Phase 1.	C12=C(C(=CN=C1C#CC(C)(O)C)OC[C@@H]3CNCCC3)N(C(=N2)C4C(=NON=4)N)CC	91	http://www.selleckchem.com/products/GSK690693.html	PI3K/Akt/mTOR					B		Azathioprine	Cefditoren Pivoxil	Erdosteine	Talc	Cyclocytidine HCl	PF-573228	Phentolamine Mesylate	Pamidronate	Trimebutine	Almotriptan Malate
S1114	JNJ-38877605	e5	L2000-01	377.35	943540-75-8	free base	c-Met	JNJ-38877605 is an ATP-competitive inhibitor of c-Met with IC50 of 4 nM, 600-fold selective for c-Met than 200 other tyrosine and serine-threonine kinases. Phase 1.	N1=CC=CC2=C1C=CC(=C2)C(C3N4C(=NN=3)C=CC(=N4)C5C=NN(C=5)C)(F)F	98	http://www.selleckchem.com/products/JNJ-38877605.html	Protein Tyrosine Kinase					C		Terbinafine	Chlorprothixene	Pranlukast	Vitamin B12	Methscopolamine	BMS-265246	Cyproterone Acetate	Balofloxacin	Ivabradine HCl	Ambrisentan
S1115	Odanacatib (MK-0822)	f5	L2000-01	525.56	603139-19-1	free base	Cathepsin K	Odanacatib (MK 0822) is a potent, selective, and neutral inhibitor of cathepsin K (human/rabbit) with IC50 of 0.2 nM/1 nM, and demonstrated high selectivity versus off-target cathepsin B, L, S. Phase 3.	C1=C(C=CC(=C1)C2=CC=C(C=C2)[C@H](N[C@H](C(=O)NC3(C#N)CC3)CC(C)(C)F)C(F)(F)F)S(=O)(=O)C	190	http://www.selleckchem.com/products/Odanacatib-(MK0822).html	Others					D		Rifabutin	Oxytetracycline (Terramycin)	Atracurium Besylate	Fluvastatin Sodium	Adenine HCl	Suplatast Tosylate	Doxifluridine	Lafutidine	Rivastigmine Tartrate	Temocapril HCl
S1116	Palbociclib (PD-0332991) HCl	g5	L2000-01	483.99	827022-32-2	hydrochloride	CDK	PD0332991 is a highly selective inhibitor of CDK4/6 with IC50 of 11 nM/16 nM. It shows no activity against CDK1/2/5, EGFR, FGFR, PDGFR, InsR, etc. Phase 2/3.	N1(=C(N=C2C(=C1)C(=C(C(N2C3CCCC3)=O)C(C)=O)C)NC4=NC=C(C=C4)N5CCNCC5).Cl	10	http://www.selleckchem.com/products/PD-0332991.html	Cell Cycle					E		Esomeprazole Magnesium	Verteporfin	Azithromycin	Alibendol	Elvitegravir (GS-9137, JTK-303)	Benidipine HCl	Lornoxicam	Mecarbinate	Fenoldopam	Temocapril
S1118	XL147	h5	L2000-01	448.52	956958-53-5	free base	PI3K	XL147 is a selective and reversible class I PI3K inhibitor for PI3Kα/δ/γ with IC50 of 39 nM/36 nM/23 nM, less potent to PI3Kβ. Phase 1/2.	C1=CC=C2C(=C1)N=C(C(=N2)NS(=O)(=O)C3=CC=C(C=C3)C)NC4=CC5C(C=C4)=NSN=5	10	http://www.selleckchem.com/products/XL147.html	PI3K/Akt/mTOR					F		Gadodiamide	Teniposide	Albendazole Oxide	Irsogladine	Maraviroc	Ginkgolide A	Cytidine	Atorvastatin Calcium	Dexmedetomidine HCl	Rasagiline Mesylate
S1119	Cabozantinib (XL184, BMS-907351)	a6	L2000-01	501.51	849217-68-1	free base	FLT3,Tie-2,c-Kit,c-Met,VEGFR,Axl	Cabozantinib (XL184, BMS-907351) is a potent VEGFR2 inhibitor with IC50 of 0.035 nM and also inhibits c-Met, Ret, Kit, Flt-1/3/4, Tie2, and AXL with IC50 of 1.3 nM, 4 nM, 4.6 nM, 12 nM/11.3 nM/6 nM, 14.3 nM and 7 nM, respectively.	C12=C(C(=CC=N1)OC3=CC=C(C=C3)NC(C4(C(NC5=CC=C(C=C5)F)=O)CC4)=O)C=C(C(=C2)OC)OC	199	http://www.selleckchem.com/products/XL184.html	Protein Tyrosine Kinase					G		Oxybutynin	Ranitidine	Flubendazole	Nystatin (Fungicidin)	Raltegravir (MK-0518)	Uridine	Gimeracil	Moexipril HCl	Betaxolol	Naltrexone HCl
S1120	Everolimus (RAD001)	b6	L2000-01	958.22	159351-69-6	free base	mTOR	Everolimus (RAD001) is an mTOR inhibitor of FKBP12 with IC50 of 1.6-2.4 nM.	C(O)CO[C@H]1[C@@H](C[C@@H](CC1)C[C@@H]([C@H]2OC(=O)[C@@H]3CCCCN3C(=O)C([C@]4([C@@H](CC[C@H](O4)C[C@@H](/C(=C/C=C/C=C/[C@H](C[C@H](C([C@@H]([C@@H](O)/C(=C/[C@H](C(C2)=O)C)C)OC)=O)C)C)C)OC)C)O)=O)C)OC	31	http://www.selleckchem.com/products/Everolimus(RAD001).html	PI3K/Akt/mTOR					H		Pitavastatin Calcium	Acadesine	Dapoxetine HCl	Rimantadine	Pramipexole 2HCl Monohydrate	Fenticonazole Nitrate	Terazosin HCl	Clevidipine Butyrate	Detomidine HCl	Imidapril HCl
S1121	TW-37	c6	L2000-01	573.7	877877-35-5	free base	Bcl-2	TW-37 is a novel nonpeptide inhibitor to recombinant Bcl-2, Bcl-xL and Mcl-1 with Ki of 0.29 μM, 1.11 μM and 0.26 μM, respectively.	C1=CC=CC(=C1C(C)(C)C)S(C2=CC=C(C=C2)NC(C3=C(C(=C(C(=C3)CC4=CC=CC=C4C(C)C)O)O)O)=O)(=O)=O	200	http://www.selleckchem.com/products/TW-37.html	Apoptosis
S1124	BMS-754807	d6	L2000-01	461.49	1001350-96-4	free base	IGF-1R,Trk receptor,c-Met	BMS-754807 is a potent and reversible inhibitor of IGF-1R/InsR with IC50 of 1.8 nM/1.7 nM, less potent to Met, Aurora A/B, TrkA/B and Ron, and shows little activity to Flt3, Lck, MK2, PKA, PKC etc. Phase 1/2.	C12N(N=C(N=C1NC3C=C(NN=3)C4CC4)N5CCC[C@]5(C)C(=O)NC6=CC=C(N=C6)F)C=CC=2	199	http://www.selleckchem.com/products/BMS-754807.html	Protein Tyrosine Kinase
S1129	SRT1720	e6	L2000-01	506.02	1001645-58-4	hydrochloride	Sirtuin	SRT1720 is a selective SIRT1 activator with EC50 of 0.16 μM, but is >230-fold less potent for SIRT2 and SIRT3.	N1(=C(C=NC2=CC=CC=C12)C(=O)NC3C(=CC=CC=3)C4N=C5SC=C(N5C=4)CN6CCNCC6).Cl	75	http://www.selleckchem.com/products/SRT1720.html	Epigenetics					Plate L2000-05	1	2	3	4	5	6	7	8	9	10	11	12
S1130	YM155 (Sepantronium Bromide)	f6	L2000-01	443.29	781661-94-7	bromide	Survivin	YM155 is a potent survivin suppressant by inhibiting Survivin promoter activity with IC50 of 0.54 nM; does not significantly inhibit SV40 promoter activity, but is observed to slightly inhibit the interaction of Survivin with XIAP. Phase 1/2.	C1(=CC=C2C(=C1)C(C3=C(C2=O)N(C(=N3CC4=NC=CN=C4)C)CCOC)=O).[Br-]	124	http://www.selleckchem.com/products/YM155.html	Apoptosis					A		Atropine	Dabigatran Etexilate	Bazedoxifene Acetate	SB743921	CYT997 (Lexibulin)	PIK-293	Apatinib	LY2157299	AR-42	Andrographolide
S1133	Alisertib (MLN8237)	g6	L2000-01	518.92	1028486-01-2	free base	Aurora Kinase	Alisertib (MLN8237) is a selective Aurora A inhibitor with IC50 of 1.2 nM. It has >200-fold higher selectivity for Aurora A than Aurora B. Phase 3.	C1=CC=C(C(=C1OC)C2=NCC3=C(C4=C2C=C(C=C4)Cl)N=C(N=C3)NC5=CC(=C(C=C5)C(O)=O)OC)F	52	http://www.selleckchem.com/products/MLN8237.html	Cell Cycle					B		Roflumilast	LY2608204	PD128907 HCl	BGJ398 (NVP-BGJ398)	A-966492	Vinflunine Tartrate	PF-3716556	Telatinib	Abiraterone Acetate	Asiatic Acid
S1134	AT9283	h6	L2000-01	381.43	896466-04-9	free base	JAK,Aurora Kinase,Bcr-Abl	AT9283 is a potent JAK2/3 inhibitor with IC50 of 1.2 nM/1.1 nM; also potent to Aurora A/B, Abl(T315I). Phase 1/2.	N(C(=O)NC1C(=NNC=1)C2NC3C(N=2)=CC(=CC=3)CN4CCOCC4)C5CC5	199	http://www.selleckchem.com/products/AT9283.html	JAK/STAT					C		AZD8330	LY2886721	Rosuvastatin Calcium	AST-1306	SGI-1776 free base	AZ 960	UK 383367	Esomeprazole Sodium	BKM120 (NVP-BKM120, Buparlisib)	Azomycin
S1137	Malotilate	a7	L2000-01	288.38	59937-28-9	free base	Others	Malotilate is a liver protein metabolism improved compound.	C(C(C(=O)OC(C)C)=C1SC=CS1)(=O)OC(C)C	201	http://www.selleckchem.com/products/Malotilate.html	Others					D		GSK1292263	KW-2449	Givinostat (ITF2357)	SB505124	Aliskiren Hemifumarate	DAPT (GSI-IX)	TAME	Volasertib (BI 6727)	CX-4945 (Silmitasertib)	Baicalin
S1138	Brivanib Alaninate (BMS-582664)	b7	L2000-01	441.46	649735-63-7	alaninate	VEGFR,FGFR	Brivanib alaninate (BMS-582664) is the prodrug of BMS-540215, an ATP-competitive inhibitor against VEGFR2 with IC50 of 25 nM.	C12=C(C(=C(C=C1)OC3=NC=NN4C3=C(C(=C4)OC[C@@H](C)OC([C@@H](N)C)=O)C)F)C=C(N2)C	199	http://www.selleckchem.com/products/Brivanib-alaninate.html	Protein Tyrosine Kinase					E		Neratinib (HKI-272)	Tebipenem Pivoxil	AG-14361	Avasimibe	Raf265 derivative	Mubritinib (TAK 165)	CAL-101 (Idelalisib, GS-1101)	Palomid 529 (P529)	(+)-Usniacin	Bergenin
S1139	ADL5859 HCl	c7	L2000-01	428.95	850173-95-4	hydrochloride	Opioid Receptor	ADL5859 HCl is a δ-opioid receptor agonist with Ki of 0.8 nM, selectivity against opioid receptor κ, μ, and weak inhibitory activity at the hERG channel. Phase 2.	C1(=CC=C2C(=C1O)C(=CC3(O2)CCNCC3)C4=CC=C(C=C4)C(=O)N(CC)CC).Cl	200	http://www.selleckchem.com/products/ADL-5859.html	Neuronal Signaling					F		LDE225 (NVP-LDE225,Erismodegib)	RAF265 (CHIR-265)	LY2784544	AZD8931 (Sapitinib)	BMS-794833	PP242	PIK-294	Fesoterodine Fumarate	3-Indolebutyric acid (IBA)	Bilobalide
S1140	Andarine	d7	L2000-01	441.36	401900-40-1	free base	Androgen Receptor	Andarine is a selective non-steroidal androgen receptor (AR) agonist with Ki of 4 nM, tissue-selective for anabolic organs.	C([C@@](COC1C=CC(=CC=1)NC(=O)C)(C)O)(=O)NC2C=C(C(=CC=2)[N+](=O)[O-])C(F)(F)F	199	http://www.selleckchem.com/products/Andarine.html	Endocrinology & Hormones					G		Sitafloxacin Hydrate	AZD1480	MLN2238	GSK461364	NVP-BHG712	CYT387	VX-765	GW791343 HCl	Aloe-emodin	Cinchonidine
S1141	17-AAG (Tanespimycin)	e7	L2000-01	585.69	75747-14-7	free base	HSP (e.g. HSP90)	17-AAG is a potent HSP90 inhibitor with IC50 of 5 nM, having a 100-fold higher binding affinity for HSP90 derived from tumour cells than HSP90 from normal cells.	C1(=C2C(C(=CC1=O)NC(C(=C\C=C/[C@@H]([C@H](/C(=C/[C@@H]([C@H]([C@H](C[C@@H](C2)C)OC)O)C)C)OC(=O)N)OC)/C)=O)=O)NCC=C	199	http://www.selleckchem.com/products/17-AAG(Geldanamycin).html	Cytoskeletal Signaling					H		CGS 21680 HCl	PF-4708671	MLN9708	R406	OSI-420	SB590885	Eltrombopag	Degrasyn (WP1130)	Laetrile	Cyclosporin A
S1142	17-DMAG (Alvespimycin) HCl	f7	L2000-01	653.21	467214-21-7	hydrochloride	HSP (e.g. HSP90)	17-DMAG is a potent, water-soluble HSP90 inhibitor with IC50 of 62 nM.	C1(=C2C(C(=CC1=O)NC(C(=C\C=C/[C@@H]([C@H](/C(=C/[C@@H]([C@H]([C@H](C[C@@H](C2)C)OC)O)C)C)OC(=O)N)OC)/C)=O)=O)NCCN(C)C.Cl	200	http://www.selleckchem.com/products/17-DMAG,Hydrochloride-Salt.html	Cytoskeletal Signaling
S1144	Ivacaftor (VX-770)	g7	L2000-01	392.49	873054-44-5	free base	CFTR	Ivacaftor (VX-770) is a potentiator of CFTR targeting G551D-CFTR and F508del-CFTR with EC50 of 100 nM and 25 nM, respectively.	C1=C(C(=CC(=C1C(C)(C)C)NC(C2C(C3=C(NC=2)C=CC=C3)=O)=O)O)C(C)(C)C	198	http://www.selleckchem.com/products/VX-770.html	Transmembrane Transporters
S1145	SNS-032 (BMS-387032)	h7	L2000-01	380.53	345627-80-7	free base	CDK	SNS-032 has firstly been described as a selective inhibitor of CDK2 with IC50 of 48 nM and is 10- and 20-fold selective over CDK1/CDK4. It is also found to be sensitive to CDK7/9 with IC50 of 62 nM/4 nM, with little effect on CDK6. Phase 1.	C1(=CN=C(O1)CSC2=CN=C(S2)NC(=O)C3CCNCC3)C(C)(C)C	199	http://www.selleckchem.com/products/SNS-032.html	Cell Cycle					Plate L2000-06	1	2	3	4	5	6	7	8	9	10	11	12
S1147	Barasertib (AZD1152-HQPA)	a8	L2000-01	507.56	722544-51-6	free base	Aurora Kinase	AZD1152-HQPA (Barasertib) is a highly selective Aurora B inhibitor with IC50 of 0.37 nM, ~100 fold more selective for Aurora B over Aurora A.	C1(=CC=C2C(=C1)N=CN=C2NC3NN=C(C=3)CC(NC4=CC=CC(=C4)F)=O)OCCCN(CCO)CC	200	http://www.selleckchem.com/products/AZD1152-HQPA.html	Cell Cycle					A		Kaempferol	Naringin	Puerarin	Stigmasterol	Ammonium Glycyrrhizinate	Indirubin	Sophocarpine	Astragaloside A	Levosimendan	Manidipine 2HCl
S1148	Docetaxel	b8	L2000-01	807.88	114977-28-5	free base	Microtubule Associated	Docetaxel, an analog of taxol, is an inhibitor of depolymerisation of microtubules by binding to stabilized microtubules.	C1=CC=CC=C1C(=O)O[C@H]2[C@]3(C[C@H](C(=C([C@H](C([C@]4([C@H](C[C@@H]5[C@](C42)(OC(C)=O)CO5)O)C)=O)O)C(C)(C)3)C)OC([C@@H]([C@H](C6=CC=CC=C6)NC(OC(C)(C)C)=O)O)=O)O	200	http://www.selleckchem.com/products/Docetaxel(Taxotere).html	Cytoskeletal Signaling					B		L-(+)-Rhamnose Monohydrate	Neohesperidin Dihydrochalcone (Nhdc)	Quercetin Dihydrate	Tanshinone I	Biochanin A	Lappaconite HBr	Curcumol	20-Hydroxyecdysone	Forskolin	Ozagrel
S1154	SNS-314 Mesylate	c8	L2000-01	527.04	1146618-41-8	mesylate	Aurora Kinase	SNS-314 Mesylate is a potent and selective inhibitor of Aurora A, Aurora B and Aurora C with IC50 of 9 nM, 31 nM, and 3 nM, respectively. It is less potent to Trk A/B, Flt4, Fms, Axl, c-Raf and DDR2. Phase 1.	C12(=C(N=CN=C1NCCC3SC(=NC=3)NC(NC4=CC(=CC=C4)Cl)=O)C=CS2).CS(=O)(=O)O	199	http://www.selleckchem.com/products/SNS-314.html	Cell Cycle					C		Magnolol	Neohesperidin	Rutaecarpine	Tetrahydropapaverine HCl	Dioscin	Naringin Dihydrochalcone	Cephalomannine	Aloperine	Equol	D-Pantothenic acid
S1155	S3I-201	d8	L2000-01	365.36	501919-59-1	free base	STAT	S3I-201 shows potent inhibition of STAT3 DNA-binding activity with IC50 of 86 μM, and low activity towards STAT1 and STAT5.	C1(=CC=C(C=C1)S(OCC(NC2=CC=C(C(=C2)O)C(O)=O)=O)(=O)=O)C	199	http://www.selleckchem.com/products/S31-201.html	JAK/STAT					D		(+)-Matrine	Oleanolic Acid	Salinomycin	Troxerutin	D-Mannitol	Sesamin	10-Deacetylbaccatin-III	Apocynin	Clindamycin HCl	Propafenone HCl
S1156	Capecitabine	e8	L2000-01	359.35	154361-50-9	free base	DNA/RNA Synthesis	Capecitabine is a tumor-selective fluoropyrimidine carbamate which achieves higher intratumoral 5-FU level with lower toxicity than 5-FU.	N1=C(C(=CN(C1=O)[C@@H]2O[C@@H]([C@H]([C@@H]2O)O)C)F)NC(OCCCCC)=O	200	http://www.selleckchem.com/products/Capecitabine(Xeloda).html	DNA Damage					E		Methyl-Hesperidin	Oridonin	Sclareol	Ursolic Acid	Evodiamine	Rheochrysidin	Paeoniflorin	Rotundine	Hexestrol	Quinine HCl Dihydrate
S1157	CEP-18770 (Delanzomib)	f8	L2000-01	413.28	847499-27-8	free base	Proteasome	CEP-18770 is an orally active inhibitor of the chymotrypsin-like activity of proteasome with IC50 of 3.8 nM, with only marginal inhibition of the tryptic and peptidylglutamyl activities of the proteosome. Phase 1/2.	C([C@@H](C(C)C)B(O)O)NC([C@H]([C@@H](C)O)NC(=O)C1C=CC=C(N=1)C2C=CC=CC=2)=O	200	http://www.selleckchem.com/products/cep-18770.html	Proteases					F		Morin Hydrate	Orotic acid (6-Carboxyuracil)	Sclareolide	Vanillylacetone	Gastrodin	Salidroside	Geniposide	Synephrine HCl	Itraconazole	Roxithromycin
S1158	MK-8245	g8	L2000-01	467.25	1030612-90-8	free base	Dehydrogenase	MK-8245 is an liver-targeting inhibitor of stearoyl-CoA desaturase (SCD) with IC50 of 1 nM for human SCD1 and 3 nM for both rat SCD1 and mouse SCD1, with anti-diabetic and anti-dyslipidemic efficacy. Phase 2.	N1N(N=NC=1C2=CC(=NO2)N3CCC(CC3)OC4C(=CC=C(C=4)F)Br)CC(=O)O	199	http://www.selleckchem.com/products/mk-8245.html	Metabolism					G		Myricetin	Oxymatrine	Shikimic Acid	5-hydroxytryptophan (5-HTP)	Hematoxylin	Dihydromyricetin	Genipin	Guanosine	Lincomycin HCl	Scopolamine HBr
S1159	Ganetespib (STA-9090)	h8	L2000-01	364.4	888216-25-9	free base	HSP (e.g. HSP90)	Ganetespib is an HSP90 inhibitor with IC50 of 4 nM in OSA 8 cells, induces apoptosis of OSA cells while normal osteoblasts are not affected; active metabolite of STA-1474.	N1NC(N(C=1C2C(=CC(=C(C=2)C(C)C)O)O)C3=CC4C=CN(C(C=C3)=4)C)=O	109	http://www.selleckchem.com/products/ganetespib-sta-9090.html	Cytoskeletal Signaling					H		Myricitrin	(-)-Parthenolide	Silymarin	Aloin	Hordenine	Sodium Danshensu	Geniposidic acid	Inosine	Manidipine	Vardenafil HCl Trihydrate
S1162	PA-824	a9	L2000-01	359.26	187235-37-6	free base	Others	PA-824 is an anti-tuberculosis drug for tuberculosis with MIC less than 2.8 μM.	O1C2N(C[C@@H](C1)OCC3C=CC(=CC=3)OC(F)(F)F)C=C(N=2)[N+](=O)[O-]	200	http://www.selleckchem.com/products/pa-824.html	Others
S1163	AT13387	b9	L2000-01	409.52	912999-49-6	free base	HSP (e.g. HSP90)	AT13387 is a selective potent Hsp90 inhibitor with IC50 of 18 nM in A375 cells, displays a long duration of anti-tumor activity.	C(=O)(N1CC2C=CC(=CC(C1)=2)CN3CCN(CC3)C)C4C(=CC(=C(C=4)C(C)C)O)O	61	http://www.selleckchem.com/products/at13387.html	Cytoskeletal Signaling
S1164	Lenvatinib (E7080)	c9	L2000-01	426.85	417716-92-8	free base	VEGFR	E7080 (Lenvatinib) is a multi-target inhibitor, mostly for VEGFR2(KDR)/VEGFR3(Flt-4) with IC50 of 4 nM/5.2 nM, less potent against VEGFR1/Flt-1, ~10-fold more selective for VEGFR2/3 against FGFR1, PDGFRα/β. Phase 3.	C1(=C(C=C2C(=C1)C(=CC=N2)OC3=CC(=C(C=C3)NC(=O)NC4CC4)Cl)OC)C(N)=O	93	http://www.selleckchem.com/products/E7080.html	Protein Tyrosine Kinase					Plate L2000-07	1	2	3	4	5	6	7	8	9	10	11	12
S1165	ABT-751 (E7010)	d9	L2000-01	371.41	141430-65-1	free base	Microtubule Associated	ABT-751 (E7010) binds to the colchicine site on β-tubulin and inhibits polymerization of microtubules, not a substrate for the MDR transporter and is active against cell lines resistant to vincristine, doxorubicin, and cisplatin. Phase 1/2.	C1=C(C=CC(=C1)S(=O)(=O)NC2=C(N=CC=C2)NC3=CC=C(C=C3)O)OC	199	http://www.selleckchem.com/products/ABT-751.html	Cytoskeletal Signaling					A		Ceftiofur HCl	Hydralazine HCl	Pramiracetam	MG-132	PF-05212384 (PKI-587)	A66	WYE-125132 (WYE-132)	Trametinib (GSK1120212)	PF-2545920	Nepicastat (SYN-117) HCl
S1166	Cisplatin	e9	L2000-01	300.05	15663-27-1	free base	DNA/RNA Synthesis	Cisplatin is an inorganic platinum complex, which is able to inhibit DNA synthesis by conforming DNA adducts.	[Pt](N)(Cl)(Cl)N	199	http://www.selleckchem.com/products/Cisplatin.html	DNA Damage					B		Scopine	Cloxacillin Sodium	Clindamycin palmitate HCl	GSK256066	PNU-120596	TAK-875	ICG-001	A922500	R547	GDC-0980 (RG7422)
S1167	CP-724714	f9	L2000-01	469.53	537705-08-1	free base	EGFR,HER2	CP-724,714 is a potent, selective inhibitor of HER2/ErbB2 with IC50 of 10 nM, >640-fold selectivity against EGFR, InsR, IRG-1R, PDGFR, VEGFR2, Abl, Src, c-Met etc. Phase 2.	C1(=CC=C2C(=C1)C(=NC=N2)NC3=CC=C(C(=C3)C)OC4=CC=C(N=C4)C)/C=C/CNC(COC)=O	200	http://www.selleckchem.com/products/CP-724714.html	Protein Tyrosine Kinase					C		Tiotropium Bromide hydrate	Amoxicillin Sodium	Oseltamivir phosphate	AZD5438	GW3965 HCl	NU7441 (KU-57788)	WAY-100635 Maleate	BRL-15572	WAY-600	RS-127445
S1170	WZ3146	g9	L2000-01	464.95	1214265-56-1	free base	EGFR	WZ3146 is a mutant-selective irreversible inhibitor of EGFR(L858R) and EGFR(E746_A750) with IC50 of 2 nM and 2 nM; does not inhibit ERBB2 phosphorylation (T798I).	C1(=CC=C(C=C1)NC2=NC=C(C(=N2)OC3=CC(=CC=C3)NC(C=C)=O)Cl)N4CCN(CC4)C	200	http://www.selleckchem.com/products/WZ3146.html	Protein Tyrosine Kinase					D		Scopine HCl	Medroxyprogesterone acetate	Tioxolone	Omecamtiv mecarbil (CK-1827452)	URB597	SNX-2112 (PF-04928473)	Clinofibrate	Flavopiridol HCl	ADX-47273	CH5132799
S1171	CYC116	h9	L2000-01	368.46	693228-63-6	free base	Aurora Kinase,VEGFR	CYC116 is a potent inhibitor of Aurora A/B with Ki of 8.0 nM/9.2 nM, is less potent to VEGFR2 (Ki of 44 nM), with 50-fold greater potency than CDKs, not active against PKA, Akt/PKB, PKC, no effect on GSK-3α/β, CK2, Plk1 and SAPK2A. Phase 1.	C1(=NC=CC(=N1)C2SC(=NC=2C)N)NC3=CC=C(C=C3)N4CCOCC4	65	http://www.selleckchem.com/products/CYC116.html	Cell Cycle					E		Trospium chloride	Prednisolone Acetate	Lonidamine	OSI-027	BMS-378806	PF-04929113 (SNX-5422)	PF-3845	Ibrutinib (PCI-32765)	BMY 7378	KX2-391
S1172	JNJ-26854165 (Serdemetan)	a10	L2000-01	328.41	881202-45-5	free base	p53,E3 Ligase	JNJ-26854165 acts as a HDM2 ubiquitin ligase antagonist and also induces early apoptosis in p53 wild-type cells, inhibits cellular proliferation followed by delayed apoptosis in the absence of functional p53. Phase 1.	C1=C2C(=CC=C1)NC=C2CCNC3=CC=C(C=C3)NC4=CC=NC=C4	200	http://www.selleckchem.com/products/JNJ-26854165.html	Apoptosis					F		Tolterodine tartrate	Streptomycin sulfate	Ribitol	Fostamatinib (R788)	NPS-2143	GSK2126458 (GSK458)	Dolutegravir (GSK1349572)	CHIR-124	TG101209	GSK1838705A
S1173	WZ4002	b10	L2000-01	494.18	1213269-23-8	free base	EGFR	WZ4002 is a novel, mutant-selective EGFR inhibitor for EGFR(L858R)/(T790M) with IC50 of 2 nM/8 nM; does not inhibit ERBB2 phosphorylation (T798I).	C1(=CC(=C(C=C1)NC2=NC=C(C(=N2)OC3=CC(=CC=C3)NC(C=C)=O)Cl)OC)N4CCN(CC4)C	26	http://www.selleckchem.com/products/WZ4002.html	Protein Tyrosine Kinase					G		Sulbactam sodium	Dimethyl Fumarate	Noradrenaline bitartrate monohydrate	LY2603618	DCC-2036 (Rebastinib)	5-hydroxymethyl Tolterodine (PNU 200577, 5-HMT, 5-HM)	A-674563	KW-2478	Resminostat	LY2109761
S1174	MK-2866 (GTx-024)	c10	L2000-01	389.33	841205-47-8	free base	Androgen Receptor	MK-2866 (GTx-024) is a selective androgen receptor modulator (SARM) with Ki of 3.8 nM, and is tissue-selective for anabolic organs. Phase 3.	C([C@@](COC1C=CC(=CC=1)C#N)(C)O)(=O)NC2C=C(C(=CC=2)C#N)C(F)(F)F	200	http://www.selleckchem.com/products/Ostarine.html	Endocrinology & Hormones					H		Cortisone acetate	Tolvaptan	TAK-733	Tubastatin A HCl	CCT128930	MK-0752	PF-00562271	NVP-BSK805 2HCl	XL335	YO-01027
S1175	BIIB021	d10	L2000-01	318.76	848695-25-0	free base	HSP (e.g. HSP90)	BIIB021 is an orally available, fully synthetic small-molecule inhibitor of HSP90 with Ki and EC50 of 1.7 nM and 38 nM, respectively.	N1=C(N=C2C(=C1Cl)N=CN2CC3=C(C(=C(C=N3)C)OC)C)N	200	http://www.selleckchem.com/products/BIIB021.html	Cytoskeletal Signaling
S1176	Plinabulin (NPI-2358)	e10	L2000-01	336.39	714272-27-2	free base	VDA	Plinabulin (NPI-2358) is a vascular disrupting agent (VDA) against tubulin-depolymerizing with IC50 of 9.8~18 nM in tumor cells. Phase 2.	C1=CC=CC(=C1)/C=C2\NC(/C(NC2=O)=C/C3=C(NC=N3)C(C)(C)C)=O	199	http://www.selleckchem.com/products/NPI-2358.html
S1178	Regorafenib (BAY 73-4506)	f10	L2000-01	482.82	755037-03-7	free base	c-RET,VEGFR	Regorafenib (BAY 73-4506) is a multi-target inhibitor for VEGFR1, VEGFR2, VEGFR3, PDGFRβ, Kit, RET and Raf-1 with IC50 of 13 nM/4.2 nM/46 nM, 22 nM, 7 nM, 1.5 nM and 2.5 nM, respectively.	C1=NC(=CC(=C1)OC2=CC(=C(C=C2)NC(NC3=CC=C(C(=C3)C(F)(F)F)Cl)=O)F)C(=O)NC	200	http://www.selleckchem.com/products/BAY-73-4506.html	Protein Tyrosine Kinase					Plate L2000-08	1	2	3	4	5	6	7	8	9	10	11	12
S1179	WZ8040	g10	L2000-01	481.01	1214265-57-2	free base	EGFR	WZ8040 is a novel mutant-selective irreversible EGFRT790M inhibitor, does not inhibit ERBB2 phosphorylation (T798I).	C1(=CC=C(C=C1)NC2=NC=C(C(=N2)SC3=CC(=CC=C3)NC(C=C)=O)Cl)N4CCN(CC4)C	199	http://www.selleckchem.com/products/WZ8040.html	Protein Tyrosine Kinase					A		Dacomitinib (PF299804, PF299)	MK-4827 (Niraparib)	Milciclib (PHA-848125)	Alectinib (CH5424802)	MK-2461	AZD2014	Torcetrapib	CEP-33779	Torin 2	Torin 1
S1180	XAV-939	h10	L2000-01	312.31	284028-89-3	free base	Wnt/beta-catenin	XAV-939 selectively inhibits Wnt/β-catenin-mediated transcription through tankyrase1/2 inhibition with IC50 of 11 nM/4 nM, regulates axin levels and does not affect CRE, NF-κB or TGF-β.	C1=CC(=CC=C1C(F)(F)F)C2=NC(=C3C(=N2)CCSC3)O	38	http://www.selleckchem.com/products/XAV-939.html	Stem Cells & Wnt					B		SB415286	PF-04691502	HER2-Inhibitor-1	MK-2048	Nocodazole	TAK-285	VU 0357121	Dabrafenib (GSK2118436)	CI994 (Tacedinaline)	Clindamycin
S1181	ENMD-2076	a11	L2000-01	375.47	934353-76-1	tartaric acid	Aurora Kinase,FLT3,VEGFR	ENMD-2076 has selective activity against Aurora A and Flt3 with IC50 of 14 nM and 1.86 nM, 25-fold selective for Aurora A than over Aurora B and less potent to VEGFR2/KDR and VEGFR3, FGFR1 and FGFR2 and PDGFRα. Phase 2.	C1(N=C(C=C(N=1)N2CCN(CC2)C)NC3=NNC(=C3)C)/C=C/C4C=CC=CC=4	279	http://www.selleckchem.com/products/ENMD-2076.html	Angiogenesis					C		Crenolanib (CP-868596)	CCT137690	Tivantinib (ARQ 197)	3-Methyladenine	CPI-613	A-803467	WP1066	GDC-0068	TAE226 (NVP-TAE226)	ARN-509
S1183	Danoprevir (ITMN-191)	b11	L2000-01	731.83	850876-88-9	free base	HCV Protease	Danoprevir(ITMN-191) is a peptidomimetic inhibitor of the NS3/4A protease of hepatitis C virus (HCV) with IC50 of 0.2-3.5 nM, inhibition effect for HCV genotypes 1A/1B/4/5/6 is ~10-fold higher than 2B/3A. Phase 2.	[C@@H]1(CN2[C@@H](C1)C(N[C@@]3(C(NS(=O)(=O)C4CC4)=O)[C@@H](C3)/C=C\CCCCC[C@@H](C2=O)NC(OC(C)(C)C)=O)=O)OC(N5CC6=C(C5)C(=CC=C6)F)=O	196	http://www.selleckchem.com/products/Danoprevir.html	Proteases					D		AZ 3146	AZ 628	Varlitinib	Dinaciclib (SCH727965)	PF-5274857	Laquinimod	Lonafarnib	MPEP	RG108	R428 (BGB324)
S1186	BIBR 1532	c11	L2000-01	331.36	321674-73-1	free base	Telomerase	BIBR 1532 is a potent, selective, non-competitive telomerase inhibitor with IC50 of 100 nM.	C1=CC=C2C(=C1)C=C(C=C2)/C(=C/C(NC3=C(C=CC=C3)C(=O)O)=O)C	199	http://www.selleckchem.com/products/BIBR1532.html	DNA Damage					E		MK-8776 (SCH 900776)	AMG-458	TH-302	Dovitinib (TKI-258) Dilactic Acid	GW842166X	INCB28060	HCV-796 (Nesbuvir)	INK 128 (MLN0128)	OC000459	SAR131675
S1189	Aprepitant	d11	L2000-01	534.43	170729-80-3	free base	Substance P	Aprepitant is a potent and selective neurokinin-1 receptor antagonist.	N1NC(NC=1CN2[C@H]([C@H](OCC2)O[C@@H](C)C3C=C(C=C(C=3)C(F)(F)F)C(F)(F)F)C4C=CC(=CC=4)F)=O	200	http://www.selleckchem.com/products/Aprepitant.html	Others					F		TG101348 (SAR302503)	Anacetrapib (MK-0859)	CUDC-907	MK-5108 (VX-689)	M344	Tofacitinib (CP-690550,Tasocitinib)	AZD4547	Ciproxifan	Tideglusib	BI-D1870
S1192	Raltitrexed	e11	L2000-01	458.49	112887-68-0	free base	DNA/RNA Synthesis	Raltitrexed is a thymidylate synthase inhibitor with an IC50 of 9 nM for the inhibition of L1210 cell growth.	C([C@H](CCC(=O)O)NC(=O)C1=CC=C(S1)N(CC2=CC3C(NC(=NC(C=C2)=3)C)=O)C)(=O)O	200	http://www.selleckchem.com/products/Raltitrexed.html	DNA Damage					G		PAC-1	BGT226 (NVP-BGT226)	Canagliflozin	Dalcetrapib (JTT-705, RO4607381)	I-BET151 (GSK1210151A)	Istradefylline	Galeterone	BYL719	ML133 HCl	Cathepsin Inhibitor 1
S1194	CUDC-101	f11	L2000-01	434.49	1012054-59-9	free base	HDAC,HER2,EGFR	CUDC-101 is a potent multi-targeted inhibitor against HDAC, EGFR and HER2 with IC50 of 4.4 nM, 2.4 nM, and 15.7 nM, and inhibits class I/II HDACs, but not class III, Sir-type HDACs. Phase 1.	C12=C(N=CN=C1NC3=CC(=CC=C3)C#C)C=C(C(=C2)OCCCCCCC(NO)=O)OC	46	http://www.selleckchem.com/products/CUDC-101.html	Epigenetics					H		GSK1070916	GW788388	NVP-BVU972	SB705498	GW4064	Sotrastaurin	Sirtinol	Tyrphostin AG 879	Desmethyl Erlotinib (CP-473420, OSI-774)	SB269970 HCl
S1195	TAK-700 (Orteronel)	g11	L2000-01	307.35	426219-18-3	free base	P450 (e.g. CYP17)	TAK-700 (Orteronel) is a potent and highly selective human 17,20-lyase inhibitor with IC50 of 38 nM, exhibits >1000-fold selectivity over other CYPs (e.g. 11-hydroxylase and CYP3A4). Phase 3.	C1=C(C=C2C(=C1)C=C(C=C2)C3(C4N(CC3)C=NC=4)O)C(NC)=O	198	http://www.selleckchem.com/products/TAK-700.html	Metabolism
S1198	Irinotecan	h11	L2000-01	586.68	97682-44-5	free base	Topoisomerase	Irinotecan is a topoisomerase I inhibitor for LoVo cells and HT-29 cells with IC50 of 15.8 μM and 5.17 μM, respectively.	N1(CCCCC1)C2CCN(CC2)C(=O)OC3=CC4=C(C5=C(N=C(C=C3)4)C6=CC7=C(C(N(C5)6)=O)COC([C@@]7(O)CC)=O)CC	17	http://www.selleckchem.com/products/Irinotecan.html	DNA Damage
																	Plate L2000-09	1	2	3	4	5	6	7	8	9	10	11	12
S1200	Decitabine	a1	L2000-02	228.21	2353-33-5	free base	DNA Methyltransferase	Decitabine is a potent inhibitor of DNA methylation with IC50 of 438 nM and 4.38 nM in HL-60 and KG1a cells, respectively.	[C@H]1(O[C@@H]([C@H](C1)O)CO)N2C=NC(=NC2=O)N	201	http://www.selleckchem.com/products/Decitabine.html	Epigenetics					A		CTEP (RO4956371)	GW5074	VU 0361737	Lumiracoxib	GW9662	CHIR-99021 (CT99021) HCl	Rivaroxaban	Piceatannol	Purmorphamine	Azilsartan Medoxomil
S1201	Dimesna	b1	L2000-02	326.34	16208-51-8	free base	Others	Dimesna is an uroprotective agent used to decrease urotoxicity.	S(CCSSCCS([O-])(=O)=O)([O-])(=O)=O.[Na+].[Na+]	199	http://www.selleckchem.com/products/Dimesna.html	Others					B		VU 0364770	Camostat Mesilate	SB742457	PF-477736	ML161	Evacetrapib (LY2484595)	Telithromycin	Fenoprofen calcium hydrate	Cinepazide maleate	Medetomidine HCl
S1202	Dutasteride	c1	L2000-02	528.53	164656-23-9	free base	5-alpha Reductase	Dutasteride is a dual 5-α reductase inhibitor that inhibits conversion of testosterone to dihydrotestosterone (DHT).	C1C(N[C@]2([C@](C=1)([C@]3([C@@](CC2)([C@]4([C@](CC3)([C@@H](CC4)C(NC5=CC(=CC=C5C(F)(F)F)C(F)(F)F)=O)C)[H])[H])[H])C)[H])=O	117	http://www.selleckchem.com/products/Dutasteride.html	Endocrinology & Hormones					C		ML130 (Nodinitib-1)	Prucalopride	ZM 323881 HCl	JNJ-7777120	HC-030031	Apoptosis Activator 2	Zanamivir	Linagliptin	Azilsartan	Epinephrine HCl
S1205	PIK-75	d1	L2000-02	488.74	372196-77-5	hydrochloride	PI3K,DNA-PK	PIK-75 is a p110α inhibitor with IC50 of 5.8 nM (200-fold more potently than p110β), isoform-specific mutants at Ser773, and also potently inhibits DNA-PK with IC50 of 2 nM.	C1(C(=CN2C(C=1)=NC=C2/C=N/N(S(C3=C(C=CC(=C3)[N+](=O)[O-])C)(=O)=O)C)Br).Cl	10	http://www.selleckchem.com/products/PIK-75-Hydrochloride.html	PI3K/Akt/mTOR					D		VUF 10166	Acesulfame Potassium	ZM 306416	Ki16198	IOX2	TAK-715	Zaltoprofen	Bindarit	Otilonium Bromide	Diclofenac Potassium
S1207	Tivozanib (AV-951)	e1	L2000-02	454.86	475108-18-0	free base	VEGFR,PDGFR,c-Kit	Tivozanib (AV-951) is a potent and selective VEGFR inhibitor for VEGFR1/2/3 with IC50 of 30 nM/6.5 nM/15 nM, and also inhibits PDGFR and c-Kit, low activity observed against FGFR-1, Flt3, c-Met EGFR and IGF-1R. Phase 3.	C1(=CC=C(C(=C1)Cl)NC(=O)NC2C=C(ON=2)C)OC3=CC=NC4=C3C=C(C(=C4)OC)OC	43	http://www.selleckchem.com/products/AV-951.html	Protein Tyrosine Kinase					E		U-104	A-205804	MLN0905	Pirfenidone	Mozavaptan	Pifithrin-α (PFTα)	Deuterated Atazanivir-D3-2	Vildagliptin (LAF-237)	Solifenacin succinate	Diclofenac Diethylamine
S1213	Nelarabine	f1	L2000-02	297.27	121032-29-9	free base	DNA/RNA Synthesis	Nelarabine is a purine nucleoside analog and DNA synthesis inhibitor with IC50 from 0.067-2.15 μM in tumor cells.	N1C(=NC2=C(C=1OC)N=CN2[C@H]3[C@H]([C@@H]([C@H](O3)CO)O)O)N	201	http://www.selleckchem.com/products/Arranon.html	DNA Damage					F		Alogliptin	PJ34	Cobicistat (GS-9350)	Tempol	PF-4981517	Pifithrin-μ	Deuterated Atazanivir-D3-3	Sitaxentan sodium	Bosentan Hydrate	Guanosine Hydrate
S1214	Bleomycin Sulfate	g1	L2000-02	1512.62	9041-93-4	sulfate	DNA/RNA Synthesis	Bleomycin Sulfate is a glycopeptide antibiotic and an anticancer agent for squamous cell carcinomas (SCC) with IC50 of 4 nM in UT-SCC-19A cells.	S(=O)(=O)(O)[O-].[C@H](C(C1N=CNC=1)O[C@@H]2[C@@]([C@@H]([C@H]([C@H](O2)CO)O)O)(O[C@@H]3[C@H]([C@H]([C@@H]([C@H](O3)CO)O)OC(N)=O)O)[H])(C(N[C@H]([C@@H]([C@H](C(N[C@H]([C@@H](C)O)C(NCCC4=NC(=CS4)C5=NC(=CS5)C(NCCC[S+](C)C)=O)=O)=O)C)O)C)=O)NC(C6N=C(N=C(C=6C)N)[C@@H](NC[C@H](C(N)=O)N)CC(N)=O)=O	66	http://www.selleckchem.com/products/Bleomycin-sulfate.html	DNA Damage					G		TG100713	PF-562271	CCG 50014	WZ811	Icotinib	Carbazochrome sodium sulfonate (AC-17)	Rimonabant	Bepotastine Besilate	Rupatadine Fumarate	Vanillin
S1215	Carboplatin	h1	L2000-02	371.25	41575-94-4	free base	DNA/RNA Synthesis	Carboplatin is a DNA synthesis inhibitor by binding to DNA and interfering with the cell's repair mechanism.	[Pt+2].[O-]C(C1(C([O-])=O)CCC1)=O.N.N	10	http://www.selleckchem.com/products/Carboplatin.html	DNA Damage					H		T0070907	GW441756	S-Ruxolitinib (INCB018424)	Dapivirine (TMC120)	Salubrinal	Clevudine	PMSF	Fosaprepitant dimeglumine salt	Azelnidipine	Caspofungin Acetate
S1216	PFI-1 (PF-6405761)	a2	L2000-02	347.39	1403764-72-6	free base	Epigenetic Reader Domain	PFI-1 is a selective BET (bromodomain-containing protein) inhibitor for BRD4 with IC50 of 0.22 μM.	C1(=CC=C2C(=C1)CN(C(N2)=O)C)NS(=O)(=O)C3=C(C=CC=C3)OC	198	http://www.selleckchem.com/products/pfl-1.html	Epigenetics
S1218	Clofarabine	b2	L2000-02	303.68	123318-82-1	free base	DNA/RNA Synthesis	Clofarabine inhibits the enzymatic activities of ribonucleotide reductase (IC50 = 65 nM) and DNA polymerase.	N1=C(N=C2C(=C1N)N=CN2[C@H]3[C@H]([C@@H]([C@H](O3)CO)O)F)Cl	200	http://www.selleckchem.com/products/Clofarabine.html	DNA Damage
S1220	OSI-930	c2	L2000-02	443.44	728033-96-3	free base	c-Kit,CSF-1R,VEGFR	OSI-930 is a potent inhibitor of Kit, KDR and CSF-1R with IC50 of 80 nM, 9 nM and 15 nM, respectively; also potent to Flt-1, c-Raf and Lck and low activity against PDGFRα/β, Flt-3 and Abl. Phase 1.	C1=CC=C2C(=C1)C(=CC=N2)CNC3=C(SC=C3)C(NC4=CC=C(C=C4)OC(F)(F)F)=O	200	http://www.selleckchem.com/products/OSI-930.html	Protein Tyrosine Kinase					Plate L2000-10	1	2	3	4	5	6	7	8	9	10	11	12
S1222	Dexrazoxane HCl (ICRF-187, ADR-529)	d2	L2000-02	304.73	149003-01-0	hydrochloride	Others	A cardioprotective agent	N1(C(CN(CC1=O)C[C@@H](N2CC(NC(C2)=O)=O)C)=O).Cl	200	http://www.selleckchem.com/products/Dexrazoxane-Hydrochloride.html	Others					A		Tylosin tartrate	Reboxetine mesylate	Cyclamic acid	Aclidinium Bromide	Valganciclovir HCl	Zinc Pyrithione	Halobetasol Propionate	Lorcaserin HCl	Succinylcholine Chloride Dihydrate	Cyclizine 2HCl
S1224	Oxaliplatin	e2	L2000-02	397.29	61825-94-3	free base	DNA/RNA Synthesis	Oxaliplatin inhibits DNA synthesis by conforming DNA adducts.	[Pt+2].[O-]C(C([O-])=O)=O.C1CC[C@H]([C@@H](C1)N)N	35	http://www.selleckchem.com/products/Eloxatin.html	DNA Damage					B		Altrenogest	Schisandrin B (Sch B)	Ouabain	Sennoside A	Retapamulin	Ticagrelor	Ifenprodil Tartrate	Estradiol Benzoate	Tilmicosin	Bacitracin
S1226	KU-0063794	f2	L2000-02	465.54	938440-64-3	free base	mTOR	KU-0063794 is a potent and highly specific dual-mTOR inhibitor of mTORC1 and mTORC2 with IC50 of ~10 nM; no effect on PI3Ks.	N1=C(N=C2C(=C1N3CCOCC3)C=CC(=N2)C4=CC(=C(C=C4)OC)CO)N5C[C@H](O[C@H](C5)C)C	34	http://www.selleckchem.com/products/KU-0063794.html	PI3K/Akt/mTOR					C		Anagrelide HCl	Betulinic acid	Allylthiourea	Vitamin D2	Methyclothiazide	Sulfacetamide Sodium	Difluprednate	Dicloxacillin Sodium	Sodium Phenylbutyrate	Azithromycin Dihydrate
S1233	2-Methoxyestradiol (2-MeOE2)	g2	L2000-02	302.41	362-07-2	free base	HIF	2-Methoxyestradiol depolymerizes microtubules and blocks HIF-1α nuclear accumulation and HIF-transcriptional activity. Phase 2.	C1(=C(C=C2C(=C1)[C@]3([C@@](CC2)([C@]4([C@](CC3)([C@@H](CC4)O)C)[H])[H])[H])O)OC	201	http://www.selleckchem.com/products/2-Methoxyestradiol(2ME2).html	Angiogenesis					D		Eletriptan HBr	Cabozantinib malate (XL184)	Sennoside B	Doxapram HCl	Sodium Nitroprusside	Spiramycin	Dexlansoprazole	Desvenlafaxine Succinate	Retinyl (Vitamin A) Palmitate	Amfenac Sodium Monohydrate
S1243	Agomelatine	h2	L2000-02	243.3	138112-76-2	free base	5-HT Receptor	Agomelatine is classified as a norepinephrine-dopamine disinhibitor (NDDI) due to its antagonism of the 5-HT2C receptor.	C(C)(=O)NCCC1C=CC=C2C=CC(=CC=12)OC	201	http://www.selleckchem.com/products/Agomelatine.html	Neuronal Signaling					E		Adrenalone HCl	Sitagliptin phosphate monohydrate	Avanafil	Methazolamide	Vitamin D3	Vitamin A Acetate	Voglibose	Desvenlafaxine	Levodropropizine	Penfluridol
S1244	Amuvatinib (MP-470)	a3	L2000-02	447.51	850879-09-3	free base	FLT3,c-RET,PDGFR,c-Kit	Amuvatinib (MP-470) is a potent and multi-targeted inhibitor of c-Kit, PDGFRα and Flt3 with IC50 of 10 nM, 40 nM and 81 nM, respectively. Phase 2.	C1=CC=C2C(=C1)C3=C(O2)C(=NC=N3)N4CCN(CC4)C(=S)NCC5=CC=C6C(=C5)OCO6	71	http://www.selleckchem.com/products/MP-470.html	Protein Tyrosine Kinase					F		Azatadine dimaleate	Pentamidine	Sodium Picosulfate	Olsalazine Sodium	Escitalopram Oxalate	Lomerizine HCl	Eprosartan Mesylate	Triclabendazole	Deoxyarbutin	Doxycycline Hyclate
S1245	Latrepirdine	b3	L2000-02	392.37	97657-92-6	hydrochloride	5-HT Receptor,GluR,Histamine Receptor	Dimebon is an antihistamine drug.	N1(C2=C(C3C=C(C=CC1=3)C)CN(CC2)C)CCC4(C=NC(=CC=4)C).Cl.Cl	61	http://www.selleckchem.com/products/Dimebon.html						G		Ticarcillin sodium	Mirabegron	Tolcapone	Nafcillin Sodium	Guanidine HCl	Levobetaxolol HCl	Diminazene Aceturate	Isovaleramide	Clorprenaline HCL	Cyromazine
S1248	Vinblastine	c3	L2000-02	810.97	865-21-4	free base	Microtubule Associated	Vinblastine inhibits microtubule formation and supresses nAChR activity with IC50 of 8.9 μM.Phase 2.	C123[C@]4(N(CC1)CC=C[C@@]4(CC)[C@@H]([C@]([C@@]2(N(C5C3=CC(=C(C=5)OC)[C@@]6(C7NC8=CC=CC=C8C=7CC[N@]9C[C@](C[C@](C6)([H])C9)(O)CC)C(OC)=O)C)[H])(O)C(=O)OC)OC(=O)C)[H]	83	http://www.selleckchem.com/products/Vinblastine.html	Cytoskeletal Signaling					H		Azlocillin sodium salt	Hyoscyamine	Homatropine Methylbromide	Estradiol Cypionate	Sodium Nitrite	Oxymetholone	Closantel Sodium	Pefloxacin Mesylate Dihydrate	Eprazinone 2HCl	Teriflunomide
S1249	JNJ-7706621	d3	L2000-02	394.36	443797-96-4	free base	CDK,Aurora Kinase	JNJ-7706621 is pan-CDK inhibitor with the highest potency on CDK1/2 with IC50 of 9 nM/4 nM and showing >6-fold selectivity for CDK1/2 than CDK3/4/6. It also potently inhibits Aurora A/B and has no activity on Plk1 and Wee1.	C1(=CC=C(C=C1)NC2N=C(N(N=2)C(C3=C(C=CC=C3F)F)=O)N)S(N)(=O)=O	200	http://www.selleckchem.com/products/JNJ-7706621.html	Cell Cycle
S1250	Enzalutamide (MDV3100)	e3	L2000-02	464.44	915087-33-1	free base	Androgen Receptor	Enzalutamide (MDV3100) is an androgen-receptor (AR) antagonist with IC50 of 36 nM.	C1(=C(C=CC(=C1)N2C(N(C(C2(C)C)=O)C3=CC=C(C(=C3)C(F)(F)F)C#N)=S)C(NC)=O)F	200	http://www.selleckchem.com/products/MDV3100.html	Endocrinology & Hormones
S1251	Dienogest	f3	L2000-02	311.42	65928-58-7	free base	Estrogen/progestogen Receptor	Dienogest is an orally active synthetic progesterone (or progestin).	C1(CCC2=C3CC[C@]4([C@](CC[C@@]([C@](CCC(=C1)2)3[H])4[H])(O)CC#N)C)=O	199	http://www.selleckchem.com/products/Dienogest.html	Endocrinology & Hormones					Plate L2000-11	1	2	3	4	5	6	7	8	9	10	11	12
S1252	Entecavir Hydrate	g3	L2000-02	295.29	209216-23-9	hydrate	Others	Entecavir hydrate belongs to the family of medicines called antivirals.	N1(=C(NC2=C(C1=O)N=CN2[C@H]3C[C@@H]([C@H](C3=C)CO)O)N).O	199	http://www.selleckchem.com/products/Entecavir.html	Others					A		Ethacridine lactate monohydrate	Erythritol	Luliconazole	Brimonidine Tartrate	Colistimethate Sodium	Noscapine HCl	Fosfomycin Tromethamine	Picrotoxinin	SC-514	Tofacitinib (CP-690550) Citrate
S1255	Nepafenac	h3	L2000-02	254.28	78281-72-8	free base	Others	Nepafenac is a non-steroidal anti-inflammatory agent.	C(CC1C(=C(C=CC=1)C(C2C=CC=CC=2)=O)N)(=O)N	200	http://www.selleckchem.com/products/Nepafenac.html	Others					B		Aminothiazole	Fidaxomicin	Vilazodone HCl	Benfotiamine	Emetine	Pinacidil	Bentiromide	Procodazole	SN-38	Pimecrolimus
S1256	Rufinamide	a4	L2000-02	238.19	106308-44-5	free base	Sodium Channel	Rufinamide, a triazole derivative, is an anticonvulsant medication.	C1=CC=C(C(=C1F)CN2N=NC(=C2)C(=O)N)F	201	http://www.selleckchem.com/products/Rufinamide.html	Transmembrane Transporters					C		Isosorbide	Bucladesine Sodium Salt	Tamibarotene	Anisotropine Methylbromide	Mepiroxol	Carbenoxolone Sodium	Brucine	Nitarsone	Quercetin 4'-glucoside	LY404039
S1257	Posaconazole	b4	L2000-02	700.78	171228-49-2	free base	Others	Posaconazole is a sterol C14ɑ demethylase inhibitor with an IC50 of 0.25 nM.	C1(=CC=C(C=C1)N2CCN(CC2)C3=CC=C(C=C3)OC[C@@H]4CO[C@](C4)(C5=CC=C(C=C5F)F)CN6N=CN=C6)N7C(N(N=C7)[C@H]([C@H](C)O)CC)=O	199	http://www.selleckchem.com/products/Posaconazole.html	Others					D		Tenatoprazole	Deoxycorticosterone acetate	EUK 134	Apomorphine HCl	Moxalactam Disodium	Nicotine Ditartrate	Dichlorisone Acetate	Sodium 4-aminohippurate Hydrate	Quercetin 3,4'-di-O-β-glucopyanoside	NXY-059
S1258	Prasugrel	c4	L2000-02	373.44	150322-43-3	free base	P2 Receptor	A novel platelet inhibitor	C(C(C1C(=CC=CC=1)F)N2CCC3=C(C2)C=C(S3)OC(=O)C)(C4CC4)=O	80	http://www.selleckchem.com/products/Prasugrel.html	Neuronal Signaling					E		Dirithromycin	Sodium ascorbate	Ebastine	Bromocriptine Mesylate	R-(-)-Apomorphine HCl Hemihydrate	Mepenzolate Bromide	Lithium Citrate	Misoprostol	Delphinidin Chloride	Ataluren (PTC124)
S1260	Cinacalcet HCl	d4	L2000-02	393.87	364782-34-3	hydrochloride	CaSR	AMG-073 represents a new class of compounds for the treatment of hyperparathyroidism.	C1(=C(C=C(C=C1)CCCN[C@@](C2=CC=CC3=C2C=CC=C3)(C)[H])C(F)(F)F).Cl	200	http://www.selleckchem.com/products/Cinacalcet-hydrochloride.html	GPCR & G Protein					F		Ribostamycin Sulfate	Prucalopride Succinat	Efaproxiral Sodium	Calcium Gluceptate	Ractopamine HCl	Nomifensine Maleate	Oxeladin Citrate	TTNPB (Arotinoid Acid)	Cyanidin Chloride	AP26113
S1262	Avagacestat (BMS-708163)	e4	L2000-02	520.88	1146699-66-2	free base	Gamma-secretase,Beta Amyloid	Avagacestat (BMS-708163) is a potent, selective, orally bioavailable γ-secretase inhibitor of Aβ40 and Aβ42 with IC50 of 0.3 nM and 0.27 nM, demonstrating a 193-fold selectivity against Notch. Phase 2.	C1(=C(C=C(C=C1)C2N=CON=2)F)CN([C@@H](C(N)=O)CCC(F)(F)F)S(C3=CC=C(C=C3)Cl)(=O)=O	199	http://www.selleckchem.com/products/BMS-708163.html	Proteases					G		Valnemulin HCl	Bromfenac Sodium	Etofibrate	Ceftazidime Pentahydrate	Thiostrepton	Pyrilamine Maleate	Oxiglutatione Disodium Salt	JNK-IN-8	Petunidin Chloride	PF-04880594
S1264	PD173074	f4	L2000-02	523.67	219580-11-7	free base	VEGFR,FGFR	PD173074 is a potent FGFR1 inhibitor with IC50 of ~25 nM and also inhibits VEGFR2 with IC50 of 100-200 nM, ~1000-fold selective for FGFR1 than PDGFR and c-Src.	N1=C(N=C2C(=C1)C=C(C(=N2)NC(NC(C)(C)C)=O)C3=CC(=CC(=C3)OC)OC)NCCCCN(CC)CC	190	http://www.selleckchem.com/products/PD-173074.html	Angiogenesis					H		Liothyronine Sodium	Epinastine HCl	Nicaraven	Clinafoxacin HCl	Tolmetin Sodium	Bekanamycin	Pasiniazid	JZL184	Peonidin Chloride	EPZ005687
S1266	WYE-354	g4	L2000-02	495.53	1062169-56-5	free base	mTOR	WYE-354 is a potent, specific and ATP-competitive inhibitor of mTOR with IC50 of 5 nM, blocks mTORC1/P-S6K(T389) and mTORC2/P-AKT(S473) not P-AKT(T308), selective for mTOR than PI3Kα (>100-fold) and PI3Kγ (>500-fold).	C1=C(C=CC(=C1)C2=NC3=C(C(=N2)N4CCOCC4)C=NN3C5CCN(CC5)C(=O)OC)NC(OC)=O	199	http://www.selleckchem.com/products/WYE-354.html	PI3K/Akt/mTOR
S1276	Adapalene	h4	L2000-02	412.52	106685-40-9	free base	Others	Adapalene is a third-generation topical retinoid primarily used in the treatment of acne.	C1(=C(C=CC(=C1)C2=CC3=C(C=C2)C=C(C=C3)C(O)=O)OC)C45CC6CC(C4)CC(C5)C6	19	http://www.selleckchem.com/products/Adapalene.html	Others
S1283	Asenapine	a5	L2000-02	401.84	85650-56-2	maleate	5-HT Receptor,Adrenergic Receptor	Asenapine inhibits adrenergic receptor (α1, α2A, α2B, α2C) with Ki of 0.25-1.2 nM and also inhibits 5-HT receptor (1A, 1B, 2A, 2B, 2C, 5A, 6, 7) with Ki of 0.03-4.0 nM.	C12(=C([C@@]3([C@@](C4=C(O1)C=CC(=C4)Cl)(CN(C3)C)[H])[H])C=CC=C2).C(/C=C\C(=O)O)(=O)O	199	http://www.selleckchem.com/products/Asenapine.html	Neuronal Signaling					Plate L2000-12	1	2	3	4	5	6	7	8	9	10	11	12
S1285	Biperiden HCl	b5	L2000-02	347.92	1235-82-1	hydrochloride	AChR	Biperiden is an antiparkinsonian agent of the anticholinergic type.	C1(=CC(=CC=C1)C(CCN2CCCCC2)(C3CC4C=CC(C4)3)O).Cl	10	http://www.selleckchem.com/products/Biperiden-hydrochloride.html	Neuronal Signaling					A		Stattic	PD168393	LY2090314	IWP-2	SCH772984	AMG-517	PYR-41	AZD1080	UNC1999	AGI-5198
S1286	Budesonide	c5	L2000-02	430.53	51333-22-3	free base	Others	Budesonide is a glucocorticoid steroid for the treatment of asthma, non-infectious rhinitis.	C1C(C=C2[C@](C=1)([C@]3([C@@](CC2)([C@]4([C@](C[C@H]3O)([C@@]5([C@@H](C4)O[C@](O5)(CCC)[H])C(CO)=O)C)[H])[H])[H])C)=O	199	http://www.selleckchem.com/products/Budesonide.html	Others					B		IPI-145 (INK1197)	AZD3514	FMK	IWR-1-endo	GDC-0032	AZD3839	P22077	VER 155008	SSR128129E	I-BET-762
S1297	Epothilone A	d5	L2000-02	493.66	152044-53-6	free base	Microtubule Associated	Epothilone A is a Taxol-like microtubule-stabilizing agent with EC0.01 of 2 μM.	O1[C@@H]2CCC[C@@H]([C@@H]([C@H](C(C([C@@H](CC(O[C@H](C[C@H]12)/C(C)=C/C3N=C(SC=3)C)=O)O)(C)C)=O)C)O)C	200	http://www.selleckchem.com/products/Epothilone-A.html	Cytoskeletal Signaling					C		AZD2461	BAY 1000394	EMD 1214063	GSK2334470	BAM7	3-Deazaneplanocin A (DZNeP)	IU1	Batimastat (BB-94)	LY900009	GSK2190915 (AM803)
S1315	Ki16425	e5	L2000-02	474.96	355025-24-0	free base	LPA Receptor	Ki16425 is a competitive, potent and reversible antagonist to LPA1, LPA2 and LPA3 with Ki of 0.34 μM, 6.5 μM and 0.93 μM, respectively, shows no activity at LPA4, LPA5, LPA6.	C1=CC=CC(=C1Cl)C(C)OC(=O)NC2C(=NOC=2C3=CC=C(C=C3)CSCCC(O)=O)C	200	http://www.selleckchem.com/products/Ki16425.html	GPCR & G Protein					D		EPZ004777 HCl	BMN 673	GSK J4 HCl	GSK923295	AZD3463	MLN2480	LDN-57444	Marimastat	LY3039478	PF-04620110
S1319	Costunolide	f5	L2000-02	232.32	553-21-9	free base	Telomerase	Costunolide, a natural sesquiterpene compound with multiple biological activities; inhibits FPTase with IC50 of 20 μM, also inhibits telomerase with IC50 of 65-90 μM.	C1C/C(=C/[C@@H]2[C@@H](CC/C(=C/1)C)C(C(O2)=O)=C)C	202	http://www.selleckchem.com/products/Costunolide.html	DNA Damage					E		XL388	Oprozomib (ONX 0912)	T0901317	SANT-1	(+)-JQ1	XL888	BMS-833923	Ilomastat (GM6001, Galardin)	ONX-0914 (PR-957)	GZD824
S1322	Dexamethasone (DHAP)	g5	L2000-02	392.46	50-02-2	free base	Autophagy,IL Receptor	Dexamethasone is an anti-inflammatory and immunosuppressant.	C1C(C=C2[C@](C=1)([C@]3([C@@](CC2)([C@]4([C@](C[C@H]3O)([C@@]([C@@H](C4)C)(C(=O)CO)O)C)[H])[H])F)C)=O	201	http://www.selleckchem.com/products/Dexamethasone.html	Others					F		XL019	VX-661	Cilengitide	KY02111	NLG919	SC144	CFTRinh-172	LY2835219	AVL-292	RKI-1447
S1328	Etodolac	h5	L2000-02	287.35	41340-25-4	free base	COX	Etodolac (Lodine) is a COX inhibitor with an IC50 of 53.5 nM.	C1=CC2=C(C(=C1)CC)NC3=C2CCO[C@]3(CC(=O)O)CC	201	http://www.selleckchem.com/products/Etodolac.html	Neuronal Signaling					G		Wnt-C59 (C59)	PP1	SGC 0946	PD123319	Zebularine	KPT-185	TCID	OTSSP167	PF-543	(Z)-Pugnac
S1334	Flupirtine maleate	a6	L2000-02	420.39	75507-68-5	maleate	DNA/RNA Synthesis	Flupirtine maleate is the salt form of Flupirtine, which is a centrally acting non-opioid analgesia, is a selective neuronal potassium channel opener that also has NMDA receptor antagonist properties. Phase 2.	C1(=CC=C(C=C1)CNC2=NC(=C(C=C2)NC(=O)OCC)N)F.OC(/C=C/C(O)=O)=O	199	http://www.selleckchem.com/products/Flupirtine-maleate.html	DNA Damage					H		Epoxomicin	EPZ5676	LDK378	(-)-Blebbistatin	NU6027	EPZ-6438	BMS-911543	Mdivi-1	BAF312 (Siponimod)	GlcNAcstatin
S1343	Ginkgolide B	b6	L2000-02	424.4	15291-77-7	free base	PAFR	Ginkgolide B is a PAFR antagonist with IC50 of 3.6 μM.	C123[C@@H]([C@]4([C@@]([C@]51O[C@]6(C2([C@@H](C[C@@H]3OC5=O)C(C)(C)C)[C@@H](C(O6)=O)O)[H])([C@H](C(O4)=O)C)O)[H])O	200	http://www.selleckchem.com/products/Ginkgolide-B.html	Others
S1345	Granisetron HCl	c6	L2000-02	348.87	107007-99-8	hydrochloride	5-HT Receptor	Granisetron HCl is a serotonin 5-HT3 receptor antagonist	C1(=C2C(=CC=C1)N(N=C2C(=O)NC3CC4CCCC(C3)N4C)C).Cl	10	http://www.selleckchem.com/products/Granisetron-Hydrochloride.html	Neuronal Signaling
S1352	TG100-115	d6	L2000-02	346.34	677297-51-7	free base	PI3K	TG100115 is a PI3Kγ/δ inhibitor with IC50 of 83 nM/235 nM, with little effect on PI3Kα/β. Phase 1/2.	C1(=C(N=C2C(=N1)C(=NC(=N2)N)N)C3=CC=CC(=C3)O)C4=CC(=CC=C4)O	25	http://www.selleckchem.com/products/TG100-115.html	PI3K/Akt/mTOR					Plate L2000-13	1	2	3	4	5	6	7	8	9	10	11	12	see next tab for the correct plate
S1359	Losartan Potassium (DuP 753)	e6	L2000-02	462.01	124750-99-8	potassium	RAAS	Losartan is an angiotensin II receptor antagonist, competes with the binding of angiotensin II to AT1 receptors with IC50 of 20 nM.	C1(=CC(=CC=C1C2=C(C=CC=C2)C3NN=NN=3)CN4C(=C(N=C4CCCC)Cl)CO).[K]	199	http://www.selleckchem.com/products/losartan-potassium.html	Endocrinology & Hormones					A		GS-9620	AZD1981	CO-1686 (AVL-301)	Z-IETD-FMK	Rocilinostat (ACY-1215)	CEP-32496	PRT062607 (P505-15, BIIB057) HCl	Dynasore	Sabutoclax	Vorinostat (SAHA, MK0683)	OTX015
S1360	GSK1059615	f6	L2000-02	333.36	958852-01-2	free base	PI3K,mTOR	GSK1059615 is a dual inhibitor of PI3Kα/β/δ/γ (reversible) and mTOR with IC50 of 0.4 nM/0.6 nM/2 nM/5 nM and 12 nM, respectively. Phase 1.	C1(=CC=C2C(=C1)C(=CC=N2)C3=CC=NC=C3)/C=C4/C(NC(S4)=O)=O	10	http://www.selleckchem.com/products/GSK1059615.html	PI3K/Akt/mTOR					B		RepSox	MM-102	TAK-632	EHop-016	GSK2636771	TAK-438	Apremilast (CC-10004)	ABT-199 (GDC-0199)	Vorapaxar	AG-490 (Tyrphostin B42)	UNC669
S1361	MGCD-265	g6	L2000-02	517.6	875337-44-3	free base	Tie-2,VEGFR,c-Met	MGCD-265 is a potent, multi-target and ATP-competitive inhibitor of c-Met and VEGFR1/2/3 with IC50 of 1 nM, 3 nM/3 nM/4 nM, respectively; also inhibits Ron and Tie2. Phase 1/2.	C1(=CC=CC=C1)CC(NC(NC2=CC=C(C(=C2)F)OC3=C4C(=NC=C3)C=C(S4)C5N=CN(C=5)C)=S)=O	200	http://www.selleckchem.com/products/MGCD-265.html	Protein Tyrosine Kinase					C		RGFP966	Golgicide A	ZCL278	Tasisulam	BIX 01294	AZD5363	VU 0364439	Tubastatin A	UNC0638	WHI-P154	ME0328
S1362	Rigosertib (ON-01910)	h6	L2000-02	473.47	1225497-78-8	sodium	PLK	Rigosertib (ON-01910) is a non-ATP-competitive inhibitor of PLK1 with IC50 of 9 nM. It shows 30-fold greater selectivity against Plk2 and no activity to Plk3. Phase 3.	C1(=C(C=C(C=C1OC)OC)OC)/C=C/S(CC2=CC=C(C(=C2)NCC([O-])=O)OC)(=O)=O.[Na+]	200	http://www.selleckchem.com/products/ON-01910.html	Cell Cycle					D		Bromosporine	PD173955	RVX-208	IOWH032	VE-821	GW0742	Butein	ETP-46464	NSC 405020	UNC1215	Nexturastat A
S1363	Ki8751	a7	L2000-02	469.41	228559-41-9	free base	PDGFR,c-Kit,VEGFR	Ki8751 is a potent and selective inhibitor of VEGFR2 with IC50 of 0.9 nM, >40-fold selective for VEGFR2 than c-Kit, PDGFRα and FGFR-2, little activity to EGFR, HGFR and InsR.	C1=CN=C2C(=C1OC3=CC=C(C(=C3)F)NC(NC4=CC=C(C=C4F)F)=O)C=C(C(=C2)OC)OC	100	http://www.selleckchem.com/products/Ki8751.html	Protein Tyrosine Kinase					E		Erastin	SGI-1027	Rilpivirine	AZ191	RGD (Arg-Gly-Asp) Peptides	Vortioxetine (Lu AA21004) HBr	UPF 1069	Macitentan	PluriSIn #1 (NSC 14613)	C646	ZM 39923 HCl
S1364	Epothilone B (EPO906, Patupilone)	b7	L2000-02	507.68	152044-54-7	free base	Microtubule Associated	Epothilone B is a Taxol-like microtubule-stabilizing agent with EC0.01 of 1.8 μM. Phase 2.	O1[C@@]2(CCC[C@@H]([C@@H]([C@H](C(C([C@@H](CC(O[C@H](C[C@H]12)/C(C)=C/C3N=C(SC=3)C)=O)O)(C)C)=O)C)O)C)C	200	http://www.selleckchem.com/products/Epothilone-B.html	Cytoskeletal Signaling					F		Ferrostatin-1 (Fer-1)	Suvorexant (MK-4305)	Q-VD-OPh	JSH-23	AG-18	Empagliflozin (BI 10773)	GDC-0349	Lomeguatrib	Bardoxolone Methyl	OG-L002	SMI-4a
S1366	BMS-707035	c7	L2000-02	410.42	729607-74-3	free base	Integrase	BMS-707035 is a specific HIV-I integrase (IN) inhibitor with IC50 of 15 nM. Phase 2.	C1(=CC=C(C=C1)CNC(C2N=C(N(C(C=2O)=O)C)N3S(CCCC3)(=O)=O)=O)F	92	http://www.selleckchem.com/products/BMS-707035.html	Microbiology					G		KPT-276	Edoxaban	Z-DEVD-FMK	EPZ004777	PRX-08066 Maleic acid	Tariquidar	Scriptaid	Pacritinib (SB1518)	Dasatinib	SGC-CBP30
S1369	Bafetinib (INNO-406)	d7	L2000-02	576.62	859212-16-1	free base	Bcr-Abl	Bafetinib (INNO-406) is a potent and selective dual Bcr-Abl/Lyn inhibitor with IC50 of 5.8 nM/19 nM, does not inhibit the phosphorylation of the T315I mutant and is less potent to PDGFR and c-Kit. Phase 2.	N1=CN=CC(=C1)C2=CN=C(N=C2)NC3=CC(=CC=C3C)NC(=O)C4=CC=C(C(=C4)C(F)(F)F)CN5CC[C@@H](C5)N(C)C	199	http://www.selleckchem.com/products/Bafetinib.html						H		AZD2858	JIB-04	Z-LEHD-FMK	Tenovin-1	GW9508	NSC 23766	BMS-345541	P276-00	Gefitinib (ZD1839)	RG2833 (RGFP109)
S1371	Cefoselis Sulfate	e7	L2000-02	620.64	122841-12-7	sulfate	Others	Cefoselis sulfate is an antibiotic.	C1(C(=C(N2[C@](S1)([C@H](C2=O)NC(=O)/C(=N/OC)C3N=C(SC=3)N)[H])C(=O)O)CN4C=CC(N4CCO)=N).S(O)(O)(=O)=O	10	http://www.selleckchem.com/products/Cefoselis-sulfate.html	Others
S1373	Daptomycin	f7	L2000-02	1620.67	103060-53-3	free base	Others	Daptomycin is a novel antibiotic with rapid in vitro bactericidal activity against gram-positive organisms.	C1NC([C@H]([C@H](OC([C@@H](NC([C@@H](NC([C@H](NC(CNC([C@@H](NC([C@@H](NC([C@H](CC(=O)O)NC(=O)[C@H](NC1=O)CCCN)=O)C)=O)CC(=O)O)=O)=O)CO)=O)[C@H](CC(=O)O)C)=O)CC(C2=CC=CC=C2N)=O)=O)C)NC([C@@H](NC([C@H](NC([C@H](CC3=CNC4=C3C=CC=C4)NC(CCCCCCCCC)=O)=O)CC(N)=O)=O)CC(=O)O)=O)=O	10	http://www.selleckchem.com/products/Daptomycin.html	Others
S1374	Doripenem Hydrate	g7	L2000-02	438.52	364622-82-2	hydrate	Others	Doripenem Hydrate is an ultra-broad spectrum injectable antibiotic.	C1([C@]([C@]2(N1C(=C([C@H]2C)S[C@@H]3CN[C@@H](C3)CNS(N)(=O)=O)C(=O)O)[H])([C@H](C)O)[H])=O.O	82	http://www.selleckchem.com/products/Doripenem-Hydrate.html	Others					Plate L2000-14	1	2	3	4	5	6	7	8	9	10	11	12
S1376	Gestodene	h7	L2000-02	310.43	60282-87-3	free base	Estrogen/progestogen Receptor	Gestodene is a progestogen hormonal contraceptive.	C1C(C=C2[C@](C1)([C@]3([C@@](CC2)([C@]4([C@](CC3)([C@@](C=C4)(O)C#C)CC)[H])[H])[H])[H])=O	199	http://www.selleckchem.com/products/Gestodene.html	Endocrinology & Hormones					A		BI 78D3	CGS 9343B	FR 180204	HLI 373	MG 149	PD 166285	SB 265610	SMER 3	Empty	Empty	Empty
S1377	Drospirenone	a8	L2000-02	366.49	67392-87-4	free base	Estrogen/progestogen Receptor	Drospirenone is a synthetic progestin that is an analog to spironolactone.	C1C(C=C2[C@](C1)([C@]3([C@@]([C@@]4([C@]2(C4)[H])[H])([C@]5([C@](CC3)([C@@]6([C@@]7([C@]5(C7)[H])[H])OC(CC6)=O)C)[H])[H])[H])C)=O	199	http://www.selleckchem.com/products/Drospirenone.html	Endocrinology & Hormones					B		BM- 266	Combretastatin A4	GANT 61	ICI 182,780	ML 141	Pentostatin	SCH 79797	Src I1	Empty	Empty	Empty
S1378	Ruxolitinib (INCB018424)	b8	L2000-02	306.37	941678-49-5	free base	JAK	INCB018424 is the first potent, selective, JAK1/2 inhibitor to enter the clinic with IC50 of 3.3 nM/2.8 nM, >130-fold selectivity for JAK1/2 versus JAK3. Phase 3.	N1=CN=C2C(=C1C3=CN(N=C3)[C@@H](CC#N)C4CCCC4)C=CN2	199	http://www.selleckchem.com/products/INCB18424.html	JAK/STAT					C		BML-277	cPEPCK inhibitor	GSK 264220A	ITX 3	MRT-10	PF 477736	SecinH3	STAT5 Inhibitor	Empty	Empty	Empty
S1379	Isotretinoin	c8	L2000-02	300.44	4759-48-2	free base	Hydroxylase	It was developed to be used as a chemotherapy medication for the treatment of brain cancer, pancreatic cancer and more.	C(/C=C(\C=C\C=C(/C=C/C1=C(CCCC1(C)C)C)C)C)(=O)O	199	http://www.selleckchem.com/products/Isotretinoin.html	Metabolism					D		C 646	DFMO	GSK 269962	JK 184	Necrostatin-1	PIM-1 Inhibitor2	SID 7969543	TCS PIM-1 4a	Empty	Empty	Empty
S1380	Lopinavir	d8	L2000-02	628.8	192725-17-0	free base	HIV Protease	Lopinavir is a potent HIV protease inhibitor with Ki of 1.3 pM.	C1=CC=C(C(=C1C)OCC(N[C@@H](CC2=CC=CC=C2)[C@H](C[C@H](CC3=CC=CC=C3)NC(=O)[C@@H](N4CCCNC4=O)C(C)C)O)=O)C	200	http://www.selleckchem.com/products/Lopinavir.html	Proteases					E		CCT 018159	EBPC	GSK 3787	JZL 184	NFkB Activation Inhibitor III	Pyroxamide	SJ 172550	TTP 22	Empty	Empty	Empty
S1381	Meropenem	e8	L2000-02	383.46	96036-03-2	free base	Others	Meropenem is an ultra-broad spectrum injectable antibiotic.	N12C(C(C1=O)C(C)O)C(C(=C2C(O)=O)SC3CC(NC3)C(=O)N(C)C)C	200	http://www.selleckchem.com/products/Meropenem.html	Others					F		CD 437	Elacridar	GSK 650394	L-NNA	NSC 663284	QNZ	SK1-I	U 73122	Empty	Empty	Empty
S1384	Mizoribine	f8	L2000-02	259.22	50924-49-7	free base	DNA/RNA Synthesis	Mizoribine is an imidazole nucleoside, selectively inhibits inosine monophosphate synthetase and guanosine monophosphate synthetase.	[C@H]1(O[C@@H]([C@H]([C@@H]1O)O)CO)N2C(=C(N=C2)C(N)=O)O	10	http://www.selleckchem.com/products/Mizoribine.html	DNA Damage					G		CDIBA	Farnesyl Thiosalicylic Acid	GSK837149A	LY 320135	Empty	SA4503	SKF 91488	UNC 0224	Empty	Empty	Empty
S1386	Nafamostat Mesylate	g8	L2000-02	539.58	82956-11-4	mesylate	Proteasome	Nafamostat Mesylate is an anticoagulant.Phase 4.	C1(=CC=C(C=C1)NC(=N)N)C(=O)OC2(=CC3=C(C=C2)C=C(C=C3)C(=N)N).S(O)(C)(=O)=O.S(O)(C)(=O)=O	37	http://www.selleckchem.com/products/Nafamostat-mesylate.html	Proteases					H		CGP 3466B	Fenretinide	GW 9508	LY 333531	PB 28 dihydrochloride	SANT-2	SKI II	Empty	Empty	Empty	Empty
S1392	Pelitinib (EKB-569)	h8	L2000-02	467.92	257933-82-7	free base	EGFR	Pelitinib (EKB-569) is a potent irreversible EGFR inhibitor with IC50 of 38.5 nM. Phase2.	C1(=C(C=C2C(=C1)N=CC(=C2NC3=CC(=C(C=C3)F)Cl)C#N)NC(/C=C/CN(C)C)=O)OCC	27	http://www.selleckchem.com/products/Pelitinib.html	Protein Tyrosine Kinase
S1393	Pirarubicin	a9	L2000-02	627.64	72496-41-4	free base	Topoisomerase	Pirarubicin is an anthracycline agent.	[C@@H]1([C@H]([C@H](C[C@@H](O1)O[C@@]2(C3=C(C[C@](C2)(C(CO)=O)O)C(=C4C(=C3O)C(C5=C(C4=O)C=CC=C5OC)=O)O)[H])N)O[C@H]6OCCCC6)C	159	http://www.selleckchem.com/products/Pirarubicin.html	DNA Damage
S1397	Rocuronium Bromide	b9	L2000-02	609.68	119302-91-9	bromide	AChR	Rocuronium Bromide is an aminosteroid non-depolarizing neuromuscular blocker or muscle relaxant.	[C@H]1([C@H](C[C@]2([C@](C1)([C@]3([C@@](CC2)([C@]4([C@](CC3)([C@@H]([C@H](C4)[N+]5(CCCC5)CC=C)OC(=O)C)C)[H])[H])[H])C)[H])O)N6(CCOCC6).[Br-]	200	http://www.selleckchem.com/products/Rocuronium-bromide.html	Neuronal Signaling					Plate L2000-15	1	2	3	4	5	6	7	8	9	10	11	12
S1398	Stavudine (d4T)	c9	L2000-02	224.21	3056-17-5	free base	Reverse Transcriptase	Stavudine is a nucleoside analog reverse transcriptase inhibitor (NARTI) active against HIV.	O1C(C=CC1CO)N2C(NC(C(=C2)C)=O)=O	200	http://www.selleckchem.com/products/Stavudine.html	Microbiology					A		FG-4592	Decitabine	VX-745	Ipratropium Bromide	Cisatracurium Besylate	Dihydroartemisinin (DHA)	Xylazine HCl	Geldanamycin	BRL-54443	Dexmedetomidine
S1400	Tenofovir Disoproxil Fumarate	d9	L2000-02	635.51	202138-50-9	fumarate	Reverse Transcriptase	Tenofovir disoproxil fumarate belongs to nucleotide analogue reverse transcriptase inhibitors (nRTIs).	N1(C=NC2=C(C=1N)N=CN2C[C@H](OCP(OCOC(OC(C)C)=O)(OCOC(=O)OC(C)C)=O)C).C(=C/C(=O)O)/C(=O)O	201	http://www.selleckchem.com/products/Tenofovir-Disoproxil-Fumarate.html	Microbiology					B		Nintedanib (BIBF 1120)	Dimesna	Thiazovivin	Betamethasone Dipropionate	Dronedarone HCl	Enoxolone	Epinephrine Bitartrate	LY411575	BML-190	Etravirine (TMC125)
S1401	Tenofovir	e9	L2000-02	287.21	147127-20-6	free base	Reverse Transcriptase	Tenofovir blocks reverse transcriptase and hepatitis B virus infections.	N1=CN=C2C(=C1N)N=CN2C[C@H](OCP(=O)(O)O)C	13	http://www.selleckchem.com/products/Tenofovir.html	Microbiology					C		Afatinib (BIBW2992)	Dutasteride	AZD6482	Meprednisone	Conivaptan HCl	Ergosterol	L-Adrenaline	CP-91149	MRS 2578	Ulipristal
S1403	Tigecycline	f9	L2000-02	585.65	220620-09-7	free base	Others	Tigecycline is bacteriostatic and is a protein synthesis inhibitor by binding to the 30S ribosomal subunit of bacteria and thereby blocking entry of Aminoacyl-tRNA into the A site of the ribosome during prokaryotic translation.	C1(=CC(=C(C2=C1C[C@@]3(C(C2=O)=C([C@]4([C@@](C3)([C@H](C(=C(C4=O)C(=O)N)O)N(C)C)[H])O)O)[H])O)NC(CNC(C)(C)C)=O)N(C)C	170	http://www.selleckchem.com/products/Tigecycline.html	Others					D		BMS-536924	PIK-75	Marbofloxacin	Betamethasone Valerate	Arbidol HCl	Glycyrrhizic Acid	Phenytoin sodium	TAK-901	SB271046	Indacaterol Maleate
S1404	Trilostane	g9	L2000-02	329.43	13647-35-3	free base	Dehydrogenase	Trilostane is an inhibitor of 3 β-hydroxysteroid dehydrogenase used in the treatment of Cushing’s syndrome.	C1(=C([C@@]2([C@]3([C@](C1)([C@]4([C@@](CC3)([C@]5([C@](CC4)([C@@H](CC5)O)C)[H])[H])[H])C)O2)[H])O)C#N	200	http://www.selleckchem.com/products/Trilostane.html	Metabolism					E		Dovitinib (TKI-258, CHIR-258)	Tivozanib (AV-951)	Doxercalciferol	Desonide	Licofelone	Gramine	Ciclopirox	AMG-900	MK-801 (Dizocilpine)	2-Thiouracil
S1407	Bimatoprost	h9	L2000-02	415.57	155206-00-1	free base	Others	Bimatoprost is a prostaglandin analog used topically (as eye drops) to control the progression of glaucoma and in the management of ocular hypertension.	C1=CC=C(C=C1)CCC(O)/C=C/[C@@H]2[C@H]([C@H](C[C@H]2O)O)C/C=C\CCCC(=O)NCC	86	http://www.selleckchem.com/products/Bimatoprost.html	Others					F		Ridaforolimus (Deforolimus, MK-8669)	Nelarabine	Calcifediol	Divalproex Sodium	Dextrose	Gynostemma Extract	L-Ascorbyl 6-palmitate	ZM 336372	StemRegenin 1 (SR1)	Moguisteine
S1413	Bafilomycin A1(Baf-A1)	a10	L2000-02	622.83	88899-55-2	free base	Proton Pump	Bafilomycin A1 is a vacuolar H+-ATPase inhibitor with IC50 of 0.44 nM.	[C@H]1([C@@H]([C@@H](/C=C(/C=C(/C(OC([C@H](\C=C/C=C(/C1)C)OC)[C@H]([C@H]([C@@H]([C@]2(C[C@H]([C@@H]([C@H](O2)C(C)C)C)O)O)C)O)C)=O)OC)C)C)O)C	10	http://www.selleckchem.com/products/Bafilomycin-A1.html						G		Erlotinib HCl (OSI-744)	Bleomycin Sulfate	TSU-68 (SU6668, Orantinib)	Emtricitabine	S- (+)-Rolipram	Hyodeoxycholic acid (HDCA)	Ritodrine HCl	JTC-801	Golvatinib (E7050)	Sodium salicylate
S1422	Droxinostat	b10	L2000-02	243.69	99873-43-5	free base	HDAC	Droxinostat (CMH, 5809354) is a selective inhibitor of HDAC, mostly for HDACs 6 and 8 with IC50 of 2.47μM and 1.46 μM, greater than 8-fold selective against HDAC3 and no inhibition to HDAC1, 2, 4, 5, 7, 9, and 10.	C1=C(C=C(C(=C1)OCCCC(NO)=O)C)Cl	201	http://www.selleckchem.com/products/Droxinostat.html	Cytoskeletal Signaling					H		Lapatinib (GW-572016) Ditosylate	Carboplatin	Safinamide Mesylate	Deferasirox	Bazedoxifene HCl	Icariin	Isoconazole nitrate	PH-797804	IEM 1754 dihydrobroMide	Sertaconazole nitrate
S1425	Ranolazine 2HCl	c10	L2000-02	500.46	95635-56-6	dihydrochloride	Calcium Channel	Ranolazine 2HCl, is an antianginal medication.	C1(=C(C(=C(C=C1)C)NC(=O)CN2CCN(CC2)CC(O)COC3=CC=CC=C3OC)C).Cl.Cl	199	http://www.selleckchem.com/products/Ranolazine-dihydrochloride.html	Transmembrane Transporters
S1427	Rilmenidine	d10	L2000-02	180.25	54187-04-1	free base	Autophagy,Adrenergic Receptor	Rilmenidine is a second-generation imidazoline-α2 adrenergic agonist.	N(C(C1CC1)C2CC2)C3OCCN=3	10	http://www.selleckchem.com/products/Rilmenidine.html
S1431	Sildenafil Citrate	e10	L2000-02	666.7	171599-83-0	citrate	PDE	Sildenafil, a selective inhibitor of cyclic guanosine monophosphate (cGMP)-specific phosphodiesterase type 5 (PDE5), is a well-tolerated and highly effective treatment for erectile dysfunction.	C1(=CC=C(C(=C1)C2=NC3=C(C(N2)=O)N(N=C3CCC)C)OCC)S(N4CCN(CC4)C)(=O)=O.C(C(O)=O)C(CC(O)=O)(O)C(O)=O	34	http://www.selleckchem.com/products/Sildenafil-citrate.html	Metabolism					Plate L2000-16	1	2	3	4	5	6	7	8	9	10	11	12
S1436	Tianeptine sodium	f10	L2000-02	458.93	30123-17-2	sodium	5-HT Receptor	Tianeptine is a selective serotonin reuptake enhancer (SSRE) compound used for treating major depressive episodes.	C12(=C(C(C3C(S(N1C)(=O)=O)=CC(=CC=3)Cl)NCCCCCCC(=O)[O-])C=CC=C2).[Na+]	200	http://www.selleckchem.com/products/Tianeptine-sodium-salt.html	Neuronal Signaling					A		1-Hexadecanol	MEK162 (ARRY-162, ARRY-438162)	BIO	1,4–PB–ITU duhydrobromide
S1440	Varenicline Tartrate	g10	L2000-02	361.35	375815-87-5	tartrate	AChR	Varenicline is a prescription medication used to treat smoking addiction.	C([C@@H]([C@H](C(O)=O)O)O)(O)=O.C12C3=C(C(C1)CNC2)C=C4C(=C3)N=CC=N4	10	http://www.selleckchem.com/products/Varenicline-tartrate.html	Neuronal Signaling					B		Trometamol	PP2	DBeQ	4-Phenylbutyrate
S1448	Elaiophylin	h10	L2000-02	1025.27	37318-06-2	free base	Others	Elaiophylin shows antiprotozoal activity against Plasmodium falciparum K1a and Trypanosoma brucei brucei GUTat 3.1 strains with IC50 of 0.36 μM and 0.45 μM, respectively.	[C@H]1([C@@H]([C@@H](O[C@](C1)(O[C@H]2[C@H](CC)[C@H](O[C@](C2)([C@H]([C@@H]([C@@H]([C@]3(OC(/C=C/C=C/[C@@H]([C@@](OC(/C=C/C=C/[C@H]3C)=O)([C@H]([C@H]([C@@H]([C@]4(C[C@H]([C@@H]([C@H](O4)C)CC)O[C@]5(C[C@@H]([C@@H]([C@@H](O5)C)O)O)[H])O)C)O)C)[H])C)=O)[H])C)O)C)O)C)[H])C)O)O	47	http://www.selleckchem.com/products/Azalomycin-B.html	Others					C		Climbazole	GDC-0152	Apogossypolone (ApoG2)	Anagrelide
S1450	Nanchangmycin	a11	L2000-02	889.1	65101-87-3	free base	Others	Nanchangmycin (dianemycin) is a polyether antibiotic with similar structure to dianemycin and is very active against a broad spectrum of harmful nematodes and insects but not for for mammals and plants.	[O-]C([C@H](C[C@@H](C)C(/C(=C/[C@@H]([C@]1(O[C@]2(C[C@@H]([C@@H]1C)O)CC[C@](O2)([C@@]3(O[C@]4([C@@H]([C@H](C3)OC5O[C@@H]([C@H](CC5)OC)C)C)[C@H](C[C@@](O4)([C@]6(O[C@]([C@@H](C[C@H]6C)C)(CO)O)[H])[H])C)[H])C)[H])C)C)=O)C)=O.[Na+]	194	http://www.selleckchem.com/products/Nanchangmycin.html	Others					D		Mezlocillin Sodium	SGI-110	CNX-2006	AR-A 014418
S1451	Aurora A Inhibitor I	b11	L2000-02	588.07	1158838-45-9	free base	Aurora Kinase	Aurora A Inhibitor I is a novel, potent, and selective inhibitor of Aurora A with IC50 of 3.4 nM. It is 1000-fold more selective for Aurora A than Aurora B.	N1=CC(=C(N=C1NC2=CC=C(C=C2)CC(N3CCN(CC3)CC)=O)NC4=CC=C(C=C4)C(NC5=CC=CC=C5Cl)=O)F	200	http://www.selleckchem.com/products/Aurora-A-Inhibitor-I.html	Cell Cycle					E		Penciclovir	Birinapant	Thiamet G	AZ 23
S1452	Ispinesib (SB-715992)	c11	L2000-02	517.06	336113-53-2	free base	Kinesin	Ispinesib (SB-715992, CK0238273) is a potent, specific and reversible inhibitor of kinesin spindle protein (KSP) with Ki app of 1.7 nM, no inhibition to CENP-E, RabK6, MCAK, MKLP1, KHC or Kif1A. Phase 1/2.	C1=CC(=CC=C1)CN2C(C3=C(N=C2[C@H](N(CCCN)C(C4=CC=C(C=C4)C)=O)C(C)C)C=C(C=C3)Cl)=O	199	http://www.selleckchem.com/products/Ispinesib-mesilate(SB-715992).html	Cytoskeletal Signaling					F		Domiphen Bromide	CZC24832	Skepinone-L	Banoxantrone dihydrochloride
S1453	Tipifarnib	d11	L2000-02	489.4	192185-72-1	free base	Transferase	Tipifarnib (R115777) is a potent and specific farnesyltransferase (FTase) inhibitor with IC50 of 0.6 nM, its anti-proliferative effects are most prominent in H-ras or N-ras mutant cells. Phase 3.	C1=CC(=CC=C1[C@](C2=CN=CN2C)(C3=CC4=C(C=C3)N(C(C=C4C5=CC(=CC=C5)Cl)=O)C)N)Cl	28	http://www.selleckchem.com/products/Tipifarnib(R115777).html	Metabolism					G		Cyclandelate	GDC-0834	OAC1	Bay 11-7085
S1454	PHA-680632	e11	L2000-02	501.62	398493-79-3	free base	Aurora Kinase	PHA-680632 is potent inhibitor of Aurora A, Aurora B and Aurora C with IC50 of 27 nM, 135 nM and 120 nM, respectively. It has 10- to 200-fold higher IC50 for FGFR1, FLT3, LCK, PLK1, STLK2, and VEGFR2/3.	C1(=CC=C(C=C1)C(=O)NC2C3=C(NN=2)CN(C3)C(=O)NC4=C(C=CC=C4CC)CC)N5CCN(CC5)C	199	http://www.selleckchem.com/products/PHA-680632.html	Cell Cycle					H		Cinchophen	Z-VAD-FMK	SCH527123	BD 1047
S1455	Cilomilast	f11	L2000-02	343.42	153259-65-5	free base	PDE	Cilomilast is a potent PDE4 inhibitor with IC50 of about 110 nM, has anti-inflammatory activity and low central nervous system activity.	C1(=C(C=CC(=C1)C2(CCC(CC2)(C(=O)O)[H])C#N)OC)OC3CCCC3	200	http://www.selleckchem.com/products/Cilomilast(SB-207499).html	Metabolism
S1456	Zibotentan (ZD4054)	g11	L2000-02	424.43	186497-07-4	free base	Endothelin Receptor	Zibotentan (ZD4054) is a specific Endothelin (ET)A antagonist with IC50 of 21 nM, exhibiting no activity at ETB. Phase 3.	C1(C(=CC=CN=1)S(=O)(=O)NC2C(=NC(=CN=2)C)OC)C3C=CC(=CC=3)C4OC=NN=4	56	http://www.selleckchem.com/products/Zibotentan(ZD4054).html	GPCR & G Protein
S1457	Atazanavir Sulfate	h11	L2000-02	802.93	229975-97-7	sulfate	HIV Protease	Atazanavir is a HIV protease inhibitor with Ki of 2.66 nM.	O(C(N[C@H](C(N[C@H]([C@H](CN(NC([C@@H](NC(OC)=O)C(C)(C)C)=O)CC1=CC=C(C=C1)C2=NC=CC=C2)O)CC3=CC=CC=C3)=O)C(C)(C)C)=O)C.S(=O)(=O)(O)O	129	http://www.selleckchem.com/products/Atazanavir.html	Proteases
S1458	VX-745	a1	L2000-03	436.26	209410-46-8	free base	p38 MAPK	VX-745 is a potent and selective inhibitor of p38α with IC50 of 10 nM, 22-fold greater selectivity versus p38β and no inhibition to p38γ.	C1=C(C=CC(=C1F)SC2C=CC3N(N=2)C=NC(C=3C4=C(C=CC=C4Cl)Cl)=O)F	34	http://www.selleckchem.com/products/VX-745.html	MAPK
S1459	Thiazovivin	b1	L2000-03	311.36	1226056-71-8	free base	ROCK	Thiazovivin (Tzv) is a novel ROCK inhibitor with IC50 of 0.5 μM, promotes hESC survival after single-cell dissociation.	C1(SC=C(N=1)C(NCC2=CC=CC=C2)=O)NC3=CC=NC=N3	48	http://www.selleckchem.com/products/Thiazovivin.html	Cell Cycle
S1462	AZD6482	c1	L2000-03	408.45	1173900-33-8	free base	PI3K	AZD6482 is a PI3Kβ inhibitor with IC50 of 10 nM, 8-, 87- and 109-fold more selective to PI3Kβ than PI3Kδ, PI3Kα and PI3Kγ. Phase 1.	C(C1C(=CC=CC=1)N[C@H](C)C2=CC(=CN3C(C=C(N=C32)N4CCOCC4)=O)C)(=O)O	200	http://www.selleckchem.com/products/azd6482.html	PI3K/Akt/mTOR
S1464	Marbofloxacin	d1	L2000-03	362.36	115550-35-1	free base	Others	Marbofloxacin is a potent antibiotic inhibiting bacterial DNA replication.	C1(=C(C2=C3C(=C1)C(C(=CN3N(CO2)C)C(O)=O)=O)N4CCN(CC4)C)F	10	http://www.selleckchem.com/products/Marbofloxacin.html	Others
S1467	Doxercalciferol	e1	L2000-03	412.65	54573-75-0	free base	Others	Doxercalciferol is a synthetic analog of vitamin D.	C1[C@@H](C(/C(C[C@@H]1O)=C/C=C2\CCC[C@]3([C@]2(CC[C@]3([C@@H](/C=C/[C@H](C(C)C)C)C)[H])[H])C)=C)O	201	http://www.selleckchem.com/products/Doxercalciferol(Hectorol).html	Others
S1469	Calcifediol	f1	L2000-03	400.64	19356-17-3	free base	Others	Calcifediol is a major circulating metabolite of vitamin D3 and acts as a competitive inhibitor with an apparent Ki of 3.9 μM. It also suppresses PTH secretion and mRNA (ED50=2 nM)	C1[C@H](CCC(C/1=C/C=C2/[C@]3([C@](CCC2)([C@]([C@@H](CCCC(C)(C)O)C)(CC3)[H])C)[H])=C)O	199	http://www.selleckchem.com/products/Calcifediol.html	Others
S1470	TSU-68 (SU6668, Orantinib)	g1	L2000-03	310.35	252916-29-3	free base	VEGFR,PDGFR,FGFR	SU6668 has greatest potency against PDGFR autophosphorylation with Ki of 8 nM, but also strongly inhibits Flk-1 and FGFR1 trans-phosphorylation, little activity against IGF-1R, Met, Src, Lck, Zap70, Abl and CDK2; does not inhibit EGFR. Phase 3.	C1=CC=C2C(=C1)/C(C(N2)=O)=C/C3NC(=C(C=3C)CCC(O)=O)C	199	http://www.selleckchem.com/products/TSU-68(SU6668).html	Protein Tyrosine Kinase
S1472	Safinamide Mesylate	h1	L2000-03	398.45	202825-46-5	mesylate	MAO	Safinamide Mesylate is mesylate salt of Safinamide, selectively and reversibly inhibits MAO-B with IC50 of 98 nM, exhibits 5918-fold selectivity against MAO-A. Phase 3.	C1(=CC=CC(=C1)COC2=CC=C(C=C2)CN[C@H](C(N)=O)C)F.CS(=O)(=O)O	200	http://www.selleckchem.com/products/Safinamide-mesilate.html	Metabolism
S1473	GW501516	a2	L2000-03	453.5	317318-70-0	free base	PPAR	GW501516 is a potent and highly selective PPARβ/δ agonist, with EC50 of 1 nM, with 1000-fold selectivity over hPPARα and hPPARγ. Phase 4.	OC(COC1=C(C=C(C=C1)SCC2SC(=NC=2C)C3=CC=C(C=C3)C(F)(F)F)C)=O	10	http://www.selleckchem.com/products/GW501516.html
S1474	GSK429286A	b2	L2000-03	432.37	864082-47-3	free base	ROCK	GSK429286A is a selective inhibitor of ROCK1 and ROCK2 with IC50 of 14 nM and 63 nM, respectively.	C1(CC(C(=C(N1)C)C(NC2=C(C=C3C(=C2)C=NN3)F)=O)C4=CC=C(C=C4)C(F)(F)F)=O	201	http://www.selleckchem.com/products/GSK429286A.html	Cell Cycle
S1475	Pimasertib (AS-703026)	c2	L2000-03	431.2	1236699-92-5	free base	MEK	AS-703026 is a highly selective, potent, ATP non-competitive allosteric inhibitor of MEK1/2 with IC50 of 5 nM-2 μM in MM cell lines. Phase 1/2.	C1=C(C=CC(=C1F)NC2=CN=CC=C2C(NC[C@@H](CO)O)=O)I	199	http://www.selleckchem.com/products/AS703026.html	MAPK
S1476	SB525334	d2	L2000-03	343.42	356559-20-1	free base	TGF-beta/Smad	SB525334 is a potent and selective inhibitor of TGFβ receptor I (ALK5) with IC50 of 14.3 nM, is 4-fold less potent to ALK4 than ALK5 and inactive to ALK2, 3, and 6.	C1(=CC=C2C(=C1)N=CC=N2)C3NC(=NC=3C4=CC=CC(=N4)C)C(C)(C)C	200	http://www.selleckchem.com/products/SB-525334.html	TGF-beta/Smad
S1478	Oligomycin A	e2	L2000-03	791.06	579-13-5	free base	ATPase	Oligomycin A is an inhibitor of ATP synthase, inhibits oxidative phosphorylation and all the ATP-dependent processes occurring on the coupling membrane of mitochondria.	C1C[C@@]2(O[C@H]([C@@H]1C)C[C@@H](C)O)[C@H]([C@H]3[C@@]([C@@H](O2)CC[C@H](/C=C\C=C/C[C@H]([C@@H]([C@@](C([C@H]([C@]([C@H](C([C@H]([C@@H]([C@H](/C=C/C(O3)=O)C)O)C)=O)C)([H])O)C)=O)(C)O)O)C)CC)(C)[H])C	12	http://www.selleckchem.com/products/Oligomycin-A.html	Transmembrane Transporters
S1480	VX-222 (VCH-222, Lomibuvir)	f2	L2000-03	445.61	1026785-59-0	free base	HCV Protease	VX-222 (VCH-222) is a novel, potent and selective inhibitor of HCV polymerase with IC50 of 0.94-1.2 μM, 15.3-fold less effective for mutant M423T, and 108-fold less effective for mutant I482L. Phase 2.	[C@H]1(CC[C@@H](CC1)O)N(C2=C(SC(=C2)C#CC(C)(C)C)C(O)=O)C(=O)[C@@H]3CC[C@H](CC3)C	199	http://www.selleckchem.com/products/VX-222.html	Proteases
S1481	Zosuquidar (LY335979) 3HCl	g2	L2000-03	636.99	167465-36-3	hydrochloride	P-gp	Zosuquidar (LY335979) is a potent modulator of P-glycoprotein-mediated multi-drug resistance with Ki of 60 nM. Phase 3.	C12(=C(C=CC=C1OC[C@@H](CN3CCN(CC3)[C@@H]4C5=C([C@@H]6[C@H](C7=C4C=CC=C7)C(F)(F)6)C=CC=C5)O)N=CC=C2).Cl.Cl.Cl	156	http://www.selleckchem.com/products/LY335979.html	Transmembrane Transporters
S1482	Daclatasvir (BMS-790052)	h2	L2000-03	738.88	1009119-64-5	free base	HCV Protease	BMS-790052 is a highly selective inhibitor of HCV NS5A with EC50 of 9-50 pM, for a broad range of HCV replicon genotypes and the JFH-1 genotype 2a infectious virus in cell culture. Phase 3.	C1=CC(=CC=C1C2=CN=C(N2)[C@H]3N(CCC3)C([C@H](C(C)C)NC(OC)=O)=O)C4=CC=C(C=C4)C5=CN=C(N5)[C@H]6N(CCC6)C([C@H](C(C)C)NC(OC)=O)=O	200	http://www.selleckchem.com/products/BMS-790052.html	Proteases
S1483	Iloperidone	a3	L2000-03	426.48	133454-47-4	free base	Others	Iloperidone is an atypical antipsychotic for the treatment of schizophrenia.	C1(=C(C=CC(=C1)C(C)=O)OCCCN2CCC(CC2)C3=NOC4=C3C=CC(=C4)F)OC	63	http://www.selleckchem.com/products/Iloperidone(Fanapt).html	Others
S1484	MC1568	b3	L2000-03	314.31	852475-26-4	free base	HDAC	MC1568 is a selective HDAC inhibitor for maize HD1-A with IC50 of 100 nM. It is 34-fold more selective for HD1-A than HD1-B.	C1=CC(=CC(=C1)C(/C=C/C2=CN(C(=C2)/C=C/C(NO)=O)C)=O)F	41	http://www.selleckchem.com/products/MC1568.html	Cytoskeletal Signaling
S1485	HMN-214	c3	L2000-03	424.47	173529-46-9	free base	PLK	HMN-214 is a prodrug of HMN-176, which alters the cellular spatial orientation of Plk1.	C1=CC=CC(=C1N(S(C2=CC=C(C=C2)OC)(=O)=O)C(C)=O)/C=C/C3=CC=[N+](C=C3)[O-]	28	http://www.selleckchem.com/products/HMN-214.html	Cell Cycle
S1486	AEE788 (NVP-AEE788)	d3	L2000-03	440.58	497839-62-0	free base	HER2,VEGFR,EGFR	AEE788 is a potent inhibitor of EGFR and HER2/ErbB2 with IC50 of 2 nM and 6 nM, less potent to VEGFR2/KDR, c-Abl, c-Src, and Flt-1, does not inhibit Ins-R, IGF-1R, PKCα and CDK1. Phase 1/2.	C1=NC(=C2C(=N1)NC(=C2)C3=CC=C(C=C3)CN4CCN(CC4)CC)N[C@@H](C5=CC=CC=C5)C	199	http://www.selleckchem.com/products/AEE788.html	Protein Tyrosine Kinase
S1487	PHA-793887	e3	L2000-03	361.48	718630-59-2	free base	CDK	PHA-793887 is a novel and potent inhibitor of CDK2, CDK5 and CDK7 with IC50 of 8 nM, 5 nM and 10 nM. It is greater than 6-fold more selective for CDK2, 5, and 7 than CDK1, 4, and 9. Phase 1.	N1N=C(C2=C1C(N(C2)C(C3CCN(CC3)C)=O)(C)C)NC(CC(C)C)=O	199	http://www.selleckchem.com/products/PHA-793887.html	Cell Cycle
S1488	Naratriptan	f3	L2000-03	371.93	143388-64-1	free base	5-HT Receptor	Naratriptan (Amerge) is a triptan agent that is used for the treatment of migraine headaches.	C1(=CC=C2C(=C1)C(=CN2)C3CCN(CC3)C)CCS(=O)(=O)NC.Cl	198	http://www.selleckchem.com/products/Naratriptan(Amerge).html	Neuronal Signaling
S1489	PIK-93	g3	L2000-03	389.88	593960-11-3	free base	PI3K	PIK-93 is the first potent, synthetic PI4K (PI4KIIIβ) inhibitor with IC50 of 19 nM; shown to inhibit PI3Kα with IC50 of 39 nM.	C1(=C(C=C(C=C1)C2SC(=NC=2C)NC(C)=O)S(=O)(=O)NCCO)Cl	200	http://www.selleckchem.com/products/PIK-93.html	PI3K/Akt/mTOR
S1490	Ponatinib (AP24534)	h3	L2000-03	532.56	943319-70-8	free base	PDGFR,FGFR,VEGFR,Bcr-Abl	Ponatinib (AP24534) is a novel, potent multi-target inhibitor of Abl, PDGFRα, VEGFR2, FGFR1 and Src with IC50 of 0.37 nM, 1.1 nM, 1.5 nM, 2.2 nM and 5.4 nM, respectively.	C1C=NN2C(C=1)=NC=C2C#CC3=C(C=CC(=C3)C(=O)NC4=CC(=C(C=C4)CN5CCN(CC5)C)C(F)(F)F)C	56	http://www.selleckchem.com/products/AP24534.html	Angiogenesis
S1494	LY2228820	a4	L2000-03	612.74	862507-23-1	mesylate	p38 MAPK	LY2228820 is a novel and potent inhibitor of p38 MAPK with IC50 of 7 nM, does not alter p38 MAPK activation. Phase 1/2.	CC(C1=NC(=C(N1)C2=NC3=C(C=C2)N=C(N3CC(C)(C)C)N)C4=CC=C(C=C4)F)(C)C.CS(=O)(=O)O.CS(=O)(=O)O	57	http://www.selleckchem.com/products/LY2228820.html	MAPK
S1501	Mycophenolate Mofetil	b4	L2000-03	433.49	128794-94-5	free base	Dehydrogenase	Mycophenolate Mofetil is a non-competitive, selective and reversible inhibitor of inosine monophosphate dehydrogenase I/II with IC50 of 39 nM and 27 nM, respectively.	C12=C(C(=C(C(=C1O)C/C=C(/CCC(OCCN3CCOCC3)=O)C)OC)C)COC2=O	200	http://www.selleckchem.com/products/Mycophenolate-mofetil-(CellCept).html	Metabolism
S1511	Lactulose	c4	L2000-03	342.3	4618-18-2	free base	Others	Lactulose(Enulose) is a synthetic sugar used in the treatment of constipation and hepatic encephalopathy.	[C@@H]1([C@@H]([C@H]([C@H]([C@H](O1)CO)O)O)O)O[C@]([C@@H](CO)O)([C@@H](C(CO)=O)O)[H]	10	http://www.selleckchem.com/products/Lactulose(Enulose).html
S1514	Cyclosporine	d4	L2000-03	1202.61	79217-60-0	free base	Others	Cyclosporine (Neoral) is an immunosuppressant drug.	C1(N(C)C(C(NC(C(NC(C(CC(C)C)N(C(C(NC(C(CC(C)C)N(C)C(=O)CN(C)C(C(CC)NC(C(N(C(C(N(C(=O)C(N(C)C1=O)CC(C)C)C)C(C)C)=O)C)[C@@H]([C@@H](C/C=C/C)C)O)=O)=O)=O)C(C)C)=O)C)=O)C)=O)C)=O)CC(C)C	123	http://www.selleckchem.com/products/Cyclosporine.html	Others
S1515	Pracinostat (SB939)	e4	L2000-03	358.48	929016-96-6	free base	HDAC	SB939 is a potent pan-HDAC inhibitor with IC50 of 40-140 nM with exception for HDAC6. It has no activity against the class III isoenzyme SIRT I. Phase 2.	C1(=CC=C2C(=C1)N=C(N2CCN(CC)CC)CCCC)/C=C/C(NO)=O	200	http://www.selleckchem.com/products/SB939.html	Cytoskeletal Signaling
S1517	Natamycin	f4	L2000-03	665.73	7681-93-8	free base	Others	Natamycin is a naturally occurring antifungal agent.	[C@@H]1([C@@H]([C@H](O[C@]([C@@H]1O)(O[C@H]2/C=C/C=C/C=C/C=C/C[C@H](OC(=O)/C=C/[C@@H]3[C@@](C[C@@H](C[C@@]4(C[C@@H]([C@H]([C@@](O4)(C2)[H])C(=O)O)O)O)O)(O3)[H])C)[H])C)O)N	10	http://www.selleckchem.com/products/Natamycin(Pimaricin).html	Others
S1519	CCT129202	g4	L2000-03	497.02	942947-93-5	free base	Aurora Kinase	CCT129202 is an ATP-competitive pan-Aurora inhibitor for Aurora A, Aurora B and Aurora C with IC50 of 0.042 μM, 0.198 μM and 0.227 μM, respectively. It is less potent to FGFR3, GSK3β, PDGFRβ, etc.	C1(=CN=C2C(=C1N3CCN(CC3)CC(NC4SC=CN=4)=O)N=C(N2)C5=CC=C(C=C5)N(C)C)Cl	10	http://www.selleckchem.com/products/CCT129202.html	Cell Cycle
S1522	Tosedostat (CHR2797)	h4	L2000-03	406.47	238750-77-1	free base	Aminopeptidase	CHR-2797 is an aminopeptidase inhibitor for LAP, PuSA and Aminopeptidase N with IC50 of 100 nM, 150 nM and 220 nM, respectively, and does not effectively inhibit either PILSAP, MetAP-2, LTA4 hydrolase, or MetAP-2. Phase 2.	[C@@H]([C@@H](C(=O)NO)O)(C(=O)N[C@H](C(OC1CCCC1)=O)C2=CC=CC=C2)CC(C)C	125	http://www.selleckchem.com/products/CHR-2797(Tosedostat).html	Metabolism
S1523	SAR245409 (XL765)	a5	L2000-03	599.66	1349796-36-6	free base	PI3K,mTOR	SAR245409 (XL765) is a dual inhibitor of mTOR/PI3K, mostly for p110γ with IC50 of 9 nM; also inhibits DNA-PK and mTOR. Phase 1/2.	C12=CC=CC=C1N=C(C(=N2)NC3=CC(=CC(=C3)OC)OC)NS(C4=CC=C(C=C4)NC(=O)C5=CC=C(C(=C5)OC)C)(=O)=O	20	http://www.selleckchem.com/products/XL765(SAR245409).html#	PI3K/Akt/mTOR
S1524	AT7519	b5	L2000-03	382.24	844442-38-2	free base	CDK	AT7519 is a multi-CDK inhibitor for CDK1, 2, 4, 6 and 9 with IC50 of 10-210 nM. It is less potent to CDK3 and little active to CDK7. Phase 1.	C1=C(C(=C(C=C1)Cl)C(NC2=CNN=C2C(=O)NC3CCNCC3)=O)Cl	26	http://www.selleckchem.com/products/AT7519.html	Cell Cycle
S1525	MK-1775	c5	L2000-03	500.6	955365-80-7	free base	Wee1	MK-1775 is a potent and selective Wee1 inhibitor with IC50 of 5.2 nM; hinders G2 DNA damage checkpoint. Phase 2.	C1=CC(=NC(=C1)C(O)(C)C)N2N(C(C3=C2N=C(N=C3)NC4=CC=C(C=C4)N5CCN(CC5)C)=O)CC=C	159	http://www.selleckchem.com/products/MK-1775.html	Cell Cycle
S1526	Quizartinib (AC220)	d5	L2000-03	560.67	950769-58-1	free base	FLT3	Quizartinib (AC220) is a second-generation FLT3 inhibitor for Flt3(ITD/WT) with IC50 of 1.1 nM/4.2 nM, 10-fold more selective for Flt3 than KIT, PDGFRα, PDGFRβ, RET, and CSF-1R. Phase 1/2.	C1=C(C=CC(=C1)C2N=C3N(C=2)C4C(S3)=CC(=CC=4)OCCN5CCOCC5)NC(NC6C=C(ON=6)C(C)(C)C)=O	59	http://www.selleckchem.com/products/AC-220.html	Angiogenesis
S1527	Vinorelbine	e5	L2000-03	778.93	71486-22-1	free base	Microtubule Associated	Vinorelbine is an anti-mitotic agent which inhibits the proliferation of Hela cells with IC50 of 1.25 nM.	C1(=C(C=C2C(=C1)[C@]34[C@@](N2C)([C@]([C@@H]([C@]5([C@]3(N(CC=C5)CC4)[H])CC)OC(C)=O)(C(OC)=O)O)[H])OC)[C@]6(C[C@@]7(C=C(C[N@@](C7)CC8=C6NC9=C8C=CC=C9)CC)[H])C(OC)=O	128	http://www.selleckchem.com/products/vinorelbine-navelbine.html
S1528	LY2811376	f5	L2000-03	320.36	1194044-20-6	free base	Beta Amyloid,Gamma-secretase	LY2811376 is the first orally available non-peptidic β-secretase(BACE1) inhibitor with IC50 of 239 nM-249 nM, that act to decrease Aβ secretion with EC50 of 300 nM, demonstrated to have 10-fold selectivity towards BACE1 over BACE2, and more than 50-fold inhibition over other aspartic proteases including cathepsin D, pepsin, or renin. Phase 1.	C1=NC=C(C=N1)C2=C(C=C(C(=C2)[C@]3(N=C(SCC3)N)C)F)F	49	http://www.selleckchem.com/products/LY2811376.html	Proteases
S1529	Hesperadin	g5	L2000-03	516.65	422513-13-1	free base	Aurora Kinase	Hesperadin potently inhibits Aurora B with IC50 of 250 nM. It markedly reduces the activity of AMPK, Lck, MKK1, MAPKAP-K1, CHK1 and PHK while it does not inhibit MKK1 activity in vivo.	C1(=CC=C2C(=C1)/C(C(N2)=O)=C(\C3=CC=CC=C3)NC4=CC=C(C=C4)CN5CCCCC5)NS(CC)(=O)=O	199	http://www.selleckchem.com/products/Hesperadin.html	Cell Cycle
S1530	BIX 02188	h5	L2000-03	412.48	1094614-84-2	free base	MEK	BIX02188 is a selective inhibitor of MEK5 with IC50 of 4.3 nM, also inhibits ERK5 catalytic activity with IC50 of 810 nM, and does not inhibit closely related kinases MEK1, MEK2, ERK2, and JNK2.	C1=C(C=C2C(=C1)/C(C(N2)=O)=C(/NC3=CC(=CC=C3)CN(C)C)C4=CC=CC=C4)C(NC)=O	104	http://www.selleckchem.com/products/BIX-02188.html	MAPK
S1531	BIX 02189	a6	L2000-03	440.54	1094614-85-3	free base	MEK	BIX02189 is a selective inhibitor of MEK5 with IC50 of 1.5 nM, also inhibits ERK5 catalytic activity with IC50 of 810 nM, and does not inhibit closely related kinases MEK1, MEK2, ERK2, and JNK2.	C1=C(C=C2C(=C1)/C(C(N2)=O)=C(/NC3=CC(=CC=C3)CN(C)C)C4=CC=CC=C4)C(N(C)C)=O	199	http://www.selleckchem.com/products/BIX-02189.html	MAPK
S1533	R406 (free base)	b6	L2000-03	470.45	841290-80-0	free base	Syk	R406 (free base) is a potent Syk inhibitor with IC50 of 41 nM, strongly inhibits Syk but not Lyn, 5-fold less potent to Flt3. Phase 2.	C1(=C(C=C(C=C1OC)NC2=NC(=C(C=N2)F)NC3=NC4=C(C=C3)OC(C(N4)=O)(C)C)OC)OC	44	http://www.selleckchem.com/products/R406(free-base).html	Angiogenesis
S1534	Org 27569	c6	L2000-03	409.95	868273-06-7	free base	Cannabinoid Receptor	Org 27569 is an allosteric modulator of cannabinoid CB1 receptor, induces a CB1 receptor state that is characterized by enhanced agonist affinity and decreased inverse agonist affinity.	C1(=CC=C2C(=C1)C(=C(N2)C(=O)NCCC3=CC=C(C=C3)N4CCCCC4)CC)Cl	200	http://www.selleckchem.com/products/Org-27569.html	GPCR & G Protein
S1536	CP-673451	d6	L2000-03	417.5	343787-29-1	free base	PDGFR	CP 673451 is a selective inhibitor of PDGFRα/β with IC50 of 10 nM/1 nM, exhibits >450-fold selectivity over other angiogenic receptors, has antiangiogenic and antitumor activity.	C1=CC(=C2C(=C1)C=CC(=N2)N3C4=CC=C(C=C4N=C3)OCCOC)N5CCC(CC5)N	100	http://www.selleckchem.com/products/CP-673451.html	Protein Tyrosine Kinase
S1537	DMXAA (Vadimezan)	e6	L2000-03	282.29	117570-53-3	free base	VDA	DMXAA (Vadimezan) is a vascular disrupting agents (VDA) and competitive inhibitor of DT-diaphorase with Ki of 20 μM and IC50 of 62.5 μM, respectively. Phase 3.	C12=C(C(=CC=C1)CC(O)=O)OC3=C(C2=O)C=CC(=C3C)C	24	http://www.selleckchem.com/products/DMXAA(ASA404).html	Angiogenesis
S1538	Telaprevir (VX-950)	f6	L2000-03	679.85	402957-28-2	free base	HCV Protease	Telaprevir (VX-950) is an HCV NS3-4A serine protease inhibitor with IC50 of 0.35 μM.	[C@@]12([C@](CN([C@H]1C(=O)N[C@@H](CCC)C(=O)C(=O)NC3CC3)C(=O)[C@H](C(C)(C)C)NC(=O)[C@@H](NC(=O)C4=NC=CN=C4)C5CCCCC5)(CCC2)[H])[H]	200	http://www.selleckchem.com/products/Telaprevir(VX-950).html	Proteases
S1540	Saxagliptin	g6	L2000-03	315.41	361442-04-8	free base	DPP-4	Saxagliptin is a selective and reversible DPP4 inhibitor with IC50 of 26 nM.	C1C2CC3(CC1CC(C2)(O)C3)[C@@H](C(N4[C@@H](C[C@]5([C@]4(C5)[H])[H])C#N)=O)N	199	http://www.selleckchem.com/products/Saxagliptin(Onglyza).html	Proteases
S1541	EX 527 (Selisistat)	h6	L2000-03	248.71	49843-98-3	free base	Sirtuin	EX 527 is a potent and selective SIRT1 inhibitor with IC50 of 38 nM, exhibits >200-fold selectivity against SIRT2 and SIRT3.	N1C2=C(C3=C1C=CC(=C3)Cl)CCCC2C(=O)N	201	http://www.selleckchem.com/products/EX-527.html	Epigenetics
S1542	MK-3207 HCl	a7	L2000-03	594.05	957116-20-0	hydrochloride	CGRP Receptor	MK-3207 is a potent CGRP receptor antagonist with IC50 and Kiof 0.12 nM and 0.022 nM, highly selective versus human AM1, AM2, CTR, and AMY3. Phase 2.	C1(=C(C=C2C(=C1)C[C@@]3(C2)C4=C(NC3=O)N=CC=C4)NC(CN5C(C6(NC[C@@H]5C7=CC(=CC(=C7)F)F)CCCC6)=O)=O).Cl	200	http://www.selleckchem.com/products/MK-3207.html
S1544	AM1241	b7	L2000-03	503.33	444912-48-5	free base	Cannabinoid Receptor	AM-1241 is a selective cannabinoid CB2 receptor agonist with Ki of 3.4 nM, exhibits 82-fold selectivity over CB1 receptor.	C1=CC2=C(C=C1)N(C=C2C(C3=CC(=CC=C3I)[N+](=O)[O-])=O)CC4N(CCCC4)C	200	http://www.selleckchem.com/products/AM-1241.html	GPCR & G Protein
S1545	SB408124	c7	L2000-03	356.37	288150-92-5	free base	OX Receptor	SB408124 (Tocris-1963) is a non-peptide antagonist for OX1 receptor with Ki of 57 nM and27 nM in both whole cell and membrane, respectively, exhibits 50-fold selectivity over OX2 receptor.	C1=C(C=C2C(=C1F)N=C(C=C2NC(NC3=CC=C(C=C3)N(C)C)=O)C)F	101	http://www.selleckchem.com/products/SB-408124.html	GPCR & G Protein
S1547	Febuxostat	d7	L2000-03	316.37	144060-53-7	free base	Others	Febuxostat is selective xanthine oxidase inhibitor with Ki of 0.6 nM.	C1(=C(C=CC(=C1)C2SC(=C(N=2)C)C(O)=O)OCC(C)C)C#N	199	http://www.selleckchem.com/products/Febuxostat(Uloric).html	Others
S1548	Dapagliflozin	e7	L2000-03	408.87	461432-26-8	free base	SGLT	Dapagliflozin is a potent and selective hSGLT2 inhibitor with EC50 of 1.1 nM, exhibiting 1200-fold selectivity over hSGLT1. Phase 3.	C1(=CC=C(C(=C1)CC2=CC=C(C=C2)OCC)Cl)[C@@H]3O[C@@H]([C@H]([C@@H]([C@@H]3O)O)O)CO	200	http://www.selleckchem.com/products/Dapagliflozin.html	GPCR & G Protein
S1549	Nebivolol	f7	L2000-03	441.9	152520-56-4	hydrochloride	Adrenergic Receptor	Nebivolol selectively inhibits β1-adrenoceptor with IC50 of 0.8 nM.	C1(=C(C=C2C(=C1)O[C@](CC2)([C@@H](CNC[C@H]([C@@]3(CCC4=C(O3)C=CC(=C4)F)[H])O)O)[H])F).Cl	199	http://www.selleckchem.com/products/Nebivolol(Bystolic).html	Neuronal Signaling
S1550	Pimobendan	g7	L2000-03	334.37	74150-27-9	free base	PDE	Pimobendan is a selective inhibitor of PDE3 with IC50 of 0.32 μM.	C1=C2C(=CC=C1C3C(CC(NN=3)=O)C)NC(=N2)C4=CC=C(C=C4)OC	200	http://www.selleckchem.com/products/Pimobendan(Vetmedin).html	Metabolism
S1555	AZD8055	h7	L2000-03	465.54	1009298-09-2	free base	mTOR	AZD8055 is a novel ATP-competitive mTOR inhibitor with IC50 of 0.8 nM with excellent selectivity (∼1,000-fold) against PI3K isoforms and ATM/DNA-PK. Phase 1.	C1(=C(C=CC(=C1)C2=NC3=C(C=C2)C(=NC(=N3)N4[C@H](COCC4)C)N5[C@H](COCC5)C)OC)CO	199	http://www.selleckchem.com/products/AZD8055.html	PI3K/Akt/mTOR
S1556	PHT-427	a8	L2000-03	409.61	1191951-57-1	free base	PDK-1,Akt	PHT-427 is a dual Akt and PDPK1 inhibitor (high affinity binding for the PH domains of Akt and PDPK1) with Ki of 2.7 μM and 5.2 μM, respectively.	C1=C(C=CC(=C1)S(=O)(NC2=NN=CS2)=O)CCCCCCCCCCCC	200	http://www.selleckchem.com/products/PHT-427.html	PI3K/Akt/mTOR
S1558	AT7867	b8	L2000-03	337.85	857531-00-1	free base	S6 Kinase,Akt	AT7867 is a potent ATP-competitive inhibitor of Akt1/2/3 and p70S6K/PKA with IC50 of 32 nM/17 nM/47 nM and 85 nM/20 nM, respectively; little activity outside the AGC kinase family.	C1(=CC=C(C=C1)C2(C3=CC=C(C=C3)C4=CNN=C4)CCNCC2)Cl	201	http://www.selleckchem.com/products/AT7867.html	PI3K/Akt/mTOR
S1561	BMS-777607	c8	L2000-03	512.89	1025720-94-8	free base	Axl,c-Met	BMS-777607 is a Met-related inhibitor for c-Met, Axl, Ron and Tyro3 with IC50 of 3.9 nM, 1.1 nM, 1.8 nM and 4.3 nM, 40-fold more selective for Met-related targets versus Lck, VEGFR-2, and TrkA/B, and more than 500-fold greater selectivity versus all other receptor and non receptor kinases. Phase 1/2.	C1(=C(N=CC=C1OC2=CC=C(C=C2F)NC(=O)C3C(N(C=CC=3OCC)C4=CC=C(C=C4)F)=O)N)Cl	91	http://www.selleckchem.com/products/BMS-777607.html	Protein Tyrosine Kinase
S1565	VX-809 (Lumacaftor)	d8	L2000-03	452.41	936727-05-8	free base	CFTR	VX-809 acts to correct CFTR mutations common in cystic fibrosis by increasing mutant CFTR (F508del-CFTR) maturation,EC50 of 0.1 μM. Phase 3.	C12=C(C=C(C=C1)C3(C(NC4=NC(=C(C=C4)C)C5=CC=CC(=C5)C(O)=O)=O)CC3)OC(O2)(F)F	201	http://www.selleckchem.com/products/VX-809.html	Transmembrane Transporters
S1567	Pomalidomide	e8	L2000-03	273.24	19171-19-8	free base	TNF-alpha	Pomalidomide inhibits LPS-induced TNF-α release with IC50 of 13 nM.	C1=CC=C2C(=C1N)C(N(C2=O)C3C(NC(CC3)=O)=O)=O	201	http://www.selleckchem.com/products/Pomalidomide(CC-4047).html	Apoptosis
S1568	PD318088	f8	L2000-03	561.09	391210-00-7	free base	MEK	PD318088 is a non-ATP competitive allosteric MEK1/2 inhibitor, binds simultaneously with ATP in a region of the MEK1 active site that is adjacent to the ATP-binding site.	C1=C(C(=C(C(=C1C(NOCC(CO)O)=O)NC2=CC=C(C=C2F)I)F)F)Br	199	http://www.selleckchem.com/products/PD318088.html	MAPK
S1569	Tazarotene	g8	L2000-03	351.46	118292-40-3	free base	Others	Tazarotene is a prescription topical retinoid sold as a cream or gel.	C1CC(C2=C(S1)C=CC(=C2)C#CC3=NC=C(C=C3)C(=O)OCC)(C)C	28	http://www.selleckchem.com/products/Tazarotene(Avage).html	Others
S1570	KU-60019	h8	L2000-03	547.67	925701-49-1	free base	ATM/ATR	KU-60019 is an improved analogue of KU-55933, with IC50 of 6.3 nM for ATM, 270- and 1600-fold more selective for ATM than DNA-PK and ATR,and is a highly effective radiosensitizer.	C1=C(C=CC2=C1CC3=C(S2)C(=CC=C3)C4=CC(C=C(O4)N5CCOCC5)=O)NC(CN6C[C@@H](O[C@@H](C6)C)C)=O	73	http://www.selleckchem.com/products/KU-60019.html	DNA Damage
S1572	BS-181 HCl	a9	L2000-03	416.99	1397219-81-6	hydrochloride	CDK	BS-181 is a highly selective CDK7 inhibitor with IC50 of 21 nM. It is more than 40-fold selective for CDK7 than CDK1, 2, 4, 5, 6, or 9.	C1(=CC(=NC2N1N=CC=2C(C)C)NCCCCCCN)NCC3(=CC=CC=C3).Cl	199	http://www.selleckchem.com/products/BS-181.html	Cell Cycle
S1573	Fasudil (HA-1077) HCl	b9	L2000-03	327.83	105628-07-7	hydrochloride	ROCK,Autophagy	Fasudil (HA-1077) is a potent inhibitor of ROCK-II, PKA, PKG, PKC, and MLCK with Ki of 0.33 μM, 1.6 μM, 1.6 μM, 3.3 μM and 36 μM, respectively.	C1(=C2C(=C(C=C1)S(N3CCNCCC3)(=O)=O)C=CN=C2).Cl	15	http://www.selleckchem.com/products/Fasudil-HCl(HA-1077).html	Cell Cycle
S1574	BIRB 796 (Doramapimod)	c9	L2000-03	527.66	285983-48-4	free base	p38 MAPK	BIRB 796 (Doramapimod) is a highly selective p38α MAPK inhibitor with Kd of 0.1 nM, 330-fold greater selectivity versus JNK2, weak inhibition for c-RAF, Fyn and Lck, insignificant inhibition of ERK-1, SYK, IKK2, ZAP-70, EGFR, HER2, PKA, PKC, PKCα/β/γ.	C1=C(C2=C(C(=C1)OCCN3CCOCC3)C=CC=C2)NC(NC4=CC(=NN4C5=CC=C(C=C5)C)C(C)(C)C)=O	200	http://www.selleckchem.com/products/BIRB-796-(Doramapimod).html	MAPK
S1575	RO4929097	d9	L2000-03	469.4	847925-91-1	free base	Gamma-secretase,Beta Amyloid	RO4929097 is a γ secretase inhibitor with IC50 of 4 nM, inhibiting cellular processing of Aβ40 and Notch with EC50 of 14 nM and 5 nM, respectively. Phase 2.	O=C1NC2=C(C3=C([C@H]1NC(C(C(NCC(C(F)(F)F)(F)F)=O)(C)C)=O)C=CC=C3)C=CC=C2	200	http://www.selleckchem.com/products/RO4929097.html
S1577	Tie2 kinase inhibitor	e9	L2000-03	439.53	948557-43-5	free base	Tie-2	Tie2 kinase inhibitor is an optimized compound of SB-203580, selective to Tie2 with IC50 of 0.25 μM, 200-fold more potent than p38.	C12=C(C=CC(=C1)C3=C(N=C(N3)C4=CC=C(C=C4)S(C)=O)C5=CC=NC=C5)C=C(C=C2)OC	79	http://www.selleckchem.com/products/Tie2-kinase-inhibitor.html	Protein Tyrosine Kinase
S1578	Candesartan	f9	L2000-03	440.45	139481-59-7	free base	RAAS	Candesartan is an angiotensin II receptor antagonist with IC50 of 0.26 nM.	C1(=CC=C(C=C1)C2=CC=CC=C2C3N=NNN=3)CN4C5=C(N=C4OCC)C=CC=C5C(O)=O	199	http://www.selleckchem.com/products/Candesartan(Atacand).html	Endocrinology & Hormones
S1593	Apixaban	g9	L2000-03	459.5	503612-47-3	free base	Factor Xa	Apixaban is a highly selective, reversible inhibitor of Factor Xa with Ki of 0.08 nM and 0.17 nM in human and rabbit, respectively.	N1=C(C2=C(N1C3=CC=C(C=C3)OC)C(N(CC2)C4=CC=C(C=C4)N5C(CCCC5)=O)=O)C(N)=O	39	http://www.selleckchem.com/products/Apixaban(BMS-562247-01).html	Metabolism
S1594	Semagacestat (LY450139)	h9	L2000-03	361.44	425386-60-3	free base	Gamma-secretase	Semagacestat (LY450139) is a γ-secretase blocker for Aβ42, Aβ40 and Aβ38 with IC50 of 10.9 nM, 12.1 nM and 12.0 nM, also inhibits Notch signaling with IC50 of 14.1 nM. Phase 3.	C([C@@H](C(N[C@H](C(N[C@@H]1C2=C(CCN(C(=O)1)C)C=CC=C2)=O)C)=O)O)(C)C	199	http://www.selleckchem.com/products/Semagacestat(LY450139).html	Proteases
S1598	Erteberel (LY500307)	a10	L2000-03	282.33	533884-09-2	free base	Estrogen/progestogen Receptor	LY500307 is a potent, selective estrogen receptor β agonist with EC50 of 0.66 nM, 32-fold selectivity against estrogen receptor α. Phase 2.	C1=CC2=C(C=C1O)[C@@]3([C@@]([C@@H](O2)C4=CC=C(C=C4)O)(CCC3)[H])[H]	201	http://www.selleckchem.com/products/LY500307.html
S1611	Cefoperazone	b10	L2000-03	645.67	62893-19-0	free base	Others	Cefoperazone is a cephalosporin antibiotic for inhibition of rMrp2-mediated [3H]E217βG uptake with IC50 of 199 μM.	C1(CS[C@]2(N(C=1C(=O)O)C([C@H]2NC(=O)[C@@H](C3=CC=C(C=C3)O)NC(N4C(C(N(CC4)CC)=O)=O)=O)=O)[H])CSC5=NN=NN5C	199	http://www.selleckchem.com/products/cefoperazone-cefobid.html	Others
S1613	Silodosin	c10	L2000-03	495.53	160970-54-7	free base	Adrenergic Receptor	Silodosin(Rapaflo) is an α1-adrenoceptor antagonist with high uroselectivity.	C1=CC=C(C(=C1)OCCN[C@H](C)CC2=CC3=C(C(=C2)C(N)=O)N(CC3)CCCO)OCC(F)(F)F	199	http://www.selleckchem.com/products/Silodosin(Rapaflo).html	Neuronal Signaling
S1619	Prilocaine	d10	L2000-03	220.31	721-50-6	free base	Others	Prilocaine is a local anesthetic of the amino amide type.	C1=CC=CC(=C1C)NC(C(NCCC)C)=O	199	http://www.selleckchem.com/products/Prilocaine.html	Others
S1620	Darunavir Ethanolate	e10	L2000-03	593.73	635728-49-3	ethanolate	HIV Protease	Darunavir Ethanolate is an HIV protease inhibitor.	[C@@]12([C@]([C@@](CO1)([H])OC(N[C@](CC3=CC=CC=C3)([H])[C@](CN(CC(C)C)S(C4=CC=C(C=C4)N)(=O)=O)([H])O)=O)(CCO2)[H])[H].CCO	200	http://www.selleckchem.com/products/Darunavir-Ethanolate(Prezista).html	Proteases
S1628	Triamcinolone Acetonide	f10	L2000-03	434.5	76-25-5	free base	Others	Triamcinolone Acetonide is a more potent type of triamcinolone, being about 8 times as effective as prednisone.	C1C(C=C2[C@](C=1)([C@]3([C@@](CC2)([C@]4([C@](C[C@H]3O)([C@@]5([C@@H](C4)OC(O5)(C)C)C(CO)=O)C)[H])[H])F)C)=O	200	http://www.selleckchem.com/products/Triamcinolone-Acetonide.html	Others
S1630	Allopurinol	g10	L2000-03	136.11	315-30-0	free base	OX Receptor	Allopurinol (Zyloprim) is a xanthine oxidase inhibitor with an IC50 of 7.82±0.12 μM.	N1=CN=C2C(C1=O)=CNN2	198	http://www.selleckchem.com/products/Allopurinol(Zyloprim).html	GPCR & G Protein
S1631	Allopurinol Sodium	h10	L2000-03	159.1	17795-21-0	sodium	Others	Allopurinol Sodium(Aloprim) is a xanthine oxidase inhibitor with an IC50 of 7.82±0.12 μM.	C1(=NC2=C(C(N1)=O)C=NN2).[Na+]	201	http://www.selleckchem.com/products/Allopurinol-Sodium(Aloprim).html
S1635	Erythromycin	a11	L2000-03	733.93	114-07-8	free base	Others	Erythromycin is a macrolide antibiotic that has an antimicrobial spectrum similar to or slightly wider than that of penicillin (IC50=1.5 μg/ml).	C1[C@H](C([C@@H]([C@@H](O)[C@@]([C@H](OC([C@@H]([C@H]([C@@H]([C@@H](O[C@@H]2[C@@H]([C@@H](CC(C)O2)N(C)C)O)[C@@]1(C)O)C)O[C@@H]3C[C@]([C@@H]([C@H](O3)C)O)(OC)C)C)=O)CC)(O)C)C)=O)C	200	http://www.selleckchem.com/products/Erythromycin(E-Mycin).html	Others
S1636	Amphotericin B	b11	L2000-03	924.08	1397-89-3	free base	Others	Amphotericin B is a polyene, antifungal antibiotic produced from a strain of Streptomyces nodosus. (IC50=0.028–0.290 μg/ml)	[C@@H]1([C@H](C)[C@@H]([C@H](/C=C/C=C/C=C/C=C/C=C/C=C/C=C/[C@@H](C[C@H]2[C@H]([C@H](C[C@](C[C@H](C[C@H]([C@@H](CC[C@H](C[C@H](CC(=O)O1)O)O)O)O)O)(O2)O)O)C(O)=O)O[C@H]3[C@H]([C@H]([C@@H]([C@H](O3)C)O)N)O)C)O)C	23	http://www.selleckchem.com/products/Amphotericin-B(Abelcet).html	Others
S1639	Amprenavir	c11	L2000-03	505.63	161814-49-9	free base	HIV Protease	Amprenavir is an HIV protease inhibitor with IC50 of 14.6 ng/mL in wild-type HIV isolates.	C1=C(C=CC(=C1)S(N(C[C@H]([C@@H](NC(O[C@@H]2COCC2)=O)CC3=CC=CC=C3)O)CC(C)C)(=O)=O)N	31	http://www.selleckchem.com/products/Amprenavir-(Agenerase).html	Proteases
S1651	Telbivudine	d11	L2000-03	242.23	3424-98-4	free base	Others	Telbivudine is an antiviral agent used in the treatment of hepatitis B infection.	N1C(C(=CN(C1=O)[C@@H]2C[C@H]([C@@H](O2)CO)O)C)=O	198	http://www.selleckchem.com/products/Telbivudine(Sebivo).html	Others
S1657	Enalaprilat Dihydrate	e11	L2000-03	348.4	84680-54-6	dihydrate	RAAS	Enalaprilat is an angiotensin-converting enzyme (ACE) inhibitor with IC50 of 1.94 nM.	C1(=CC=CC(=C1)CC[C@@H](C(O)=O)N[C@H](C(N2[C@@H](CCC2)C(=O)O)=O)C).O.O	200	http://www.selleckchem.com/products/Enalaprilat.html	Endocrinology & Hormones
S1675	Lubiprostone	f11	L2000-03	390.46	136790-76-6	free base	Others	Lubiprostone(Amitiza) is a gastrointestinal agent used for the treatment of idiopathic chronic constipation.	C1(C[C@H]([C@@H]([C@@H]1CCCCCCC(O)=O)CCC(C(CCCC)(F)F)=O)O)=O	199	http://www.selleckchem.com/products/Lubiprostone(Amitiza).html	Others
S1676	Amorolfine HCl	g11	L2000-03	353.97	78613-38-4	hydrochloride	Others	Amorolfine hydrochloride is a antifungal reagent.	C1(=C(C=CC(=C1)CC(CN2C[C@@H](O[C@@H](C2)C)C)C)C(CC)(C)C).Cl	79	http://www.selleckchem.com/products/Amorolfine-Hydrochloride.html	Others
S1679	Flurbiprofen	h11	L2000-03	244.26	5104-49-4	free base	Others	Flurbiprofen is a member of the phenylalkanoic acid derivative family of non-steroidal anti-inflammatory drugs (NSAIDs).	C1(=C(C=CC(=C1)[C@@H](C(O)=O)C)C2=CC=CC=C2)F	200	http://www.selleckchem.com/products/Flurbiprofen(Ansaid).html	Others
S1683	Ipratropium Bromide	a1	L2000-04	412.37	22254-24-6	bromide	Others	Ipratropium bromide is a muscarinic antagonist, bronchodilator, N-Isopropyl salt of atropine.	[Br-].C12CCC([N+]1(C)C(C)C)CC(C2)OC(C(C3=CC=CC=C3)CO)=O	201	http://www.selleckchem.com/products/Ipratropium-bromide.html	Others
S1688	Betamethasone Dipropionate	b1	L2000-04	504.59	5593-20-4	free base	Others	Betamethasone Dipropionate is a glucocorticoid steroid with anti-inflammatory and immunosuppressive abilities.	C1C(C=C2[C@](C=1)([C@]3([C@@](CC2)([C@]4([C@](C[C@H]3O)([C@@]([C@H](C4)C)(C(=O)COC(CC)=O)OC(=O)CC)C)[H])[H])F)C)=O	200	http://www.selleckchem.com/products/Betamethasone-Dipropionate(Diprolene).html
S1689	Meprednisone	c1	L2000-04	372.455	1247-42-3	free base	Others	Meprednisone is a glucocorticoid and a methylated derivative of prednisone.	C1C(C=C2[C@](C=1)([C@]3([C@@](CC2)([C@]4([C@](CC3=O)([C@]([C@H](C4)C)(O)C(CO)=O)C)[H])[H])[H])C)=O	201	http://www.selleckchem.com/products/Betapar(Meprednisone).html	Others
S1690	Betamethasone Valerate	d1	L2000-04	476.58	2152-44-5	valerate	Others	Betamethasone Valerate is a moderately potent glucocorticoid steroid with anti-inflammatory and immunosuppressive properties.	C1C(C=C2[C@](C=1)([C@]3([C@@](CC2)([C@]4([C@](C[C@H]3O)([C@@]([C@H](C4)C)(C(=O)CO)OC(=O)CCCC)C)[H])[H])F)C)=O	199	http://www.selleckchem.com/products/Betamethasone-valerate(Betnovate).html
S1701	Desonide	e1	L2000-04	416.51	638-94-8	free base	Others	Desonide is a low potency topical corticosteroid.	C1C(C=C2[C@](C=1)([C@]3([C@@](CC2)([C@]4([C@](C[C@H]3O)([C@@]5([C@@](C4)(OC(O5)(C)C)[H])C(CO)=O)C)[H])[H])[H])C)=O	199	http://www.selleckchem.com/products/Desonide.html	Others
S1703	Divalproex Sodium	f1	L2000-04	310.41	76584-70-8	sodium	Autophagy	Divalproex sodium consists of a compound of sodium valproate and valproic acid in a 1:1 molar relationship in an enteric coated form.	C(C([O-])=O)(CCC)CCC.[Na+].C(C(CCC)CCC)(=O)O	199	http://www.selleckchem.com/products/Divalproex-sodium.html	Ubiquitin
S1704	Emtricitabine	g1	L2000-04	247.25	143491-57-0	free base	Reverse Transcriptase	Emtricitabine (Emtriva) is a nucleoside reverse transcriptase inhibitor with an IC50 of 27.7 μM.	N1=C(C(=CN(C1=O)[C@H]2O[C@H](SC2)CO)F)N	198	http://www.selleckchem.com/products/Emtricitabine.html	Microbiology
S1712	Deferasirox	h1	L2000-04	373.36	201530-41-8	free base	Others	Deferasirox(Exjade) is a rationally-designed oral iron chelator.	C1=CC(=CC=C1C(O)=O)N2C(=NC(=N2)C3=CC=CC=C3O)C4=CC=CC=C4O	200	http://www.selleckchem.com/products/Deferasirox(Exjade).html	Others
S1718	Adefovir Dipivoxil	a2	L2000-04	501.47	142340-99-6	free base	Reverse Transcriptase	Adefovir Dipivoxil(Preveon, Hepsera) works by blocking reverse transcriptase, an enzyme that is crucial for the hepatitis B virus (HBV) to reproduce in the body.	C12=C(N=CN=C1N)N(C=N2)CCOCP(OCOC(C(C)(C)C)=O)(=O)OCOC(C(C)(C)C)=O	199	http://www.selleckchem.com/products/Adefovir-Dipivoxil(Preveon).html	Microbiology
S1721	Azathioprine	b2	L2000-04	277.26	446-86-6	free base	Others	Azathioprine(Azasan, Imuran) is a drug that suppresses the immune system and is used in organ transplantation and autoimmune disease.	N1=CN=C2C(=C1SC3=C(N=CN3C)[N+](=O)[O-])NC=N2	194	http://www.selleckchem.com/products/Azathioprine(Azasan).html	Others
S1725	Terbinafine	c2	L2000-04	291.43	91161-71-6	free base	Others	Terbinafine(Lamisil, Terbinex) is used to treat infections caused by a fungus. It works by killing the fungus or preventing its growth.	C1=CC=C2C(=C1)C(=CC=C2)CN(C)C/C=C/C#CC(C)(C)C	199	http://www.selleckchem.com/products/Terbinafine(Lamisil).html	Others
S1741	Rifabutin	d2	L2000-04	847	72559-06-9	free base	Others	Rifabutin(Mycobutin) is a semisynthetic ansamycin antibiotic with potent antimycobacterial properties.	[C@@H]1([C@H]([C@@H]([C@@H]([C@@H]([C@H]([C@H](/C=C/C=C(/C(NC2=C3C(C4=C(C2=O)C(=C(C5=C4C([C@](O5)(O/C=C/[C@@H]1OC)C)=O)C)O)=NC6(N3)CCN(CC6)CC(C)C)=O)C)C)O)C)O)C)OC(=O)C)C	70	http://www.selleckchem.com/products/Rifabutin(Mycobutin).html	Others
S1743	Esomeprazole Magnesium	e2	L2000-04	713.12	161973-10-0	magnesium	Proton Pump	Esomeprazole magnesium is a proton pump inhibitor to reduce gastric acid secretion.	[Mg+2].C1(=C(C(=C(N=C1)CS(C2=NC3=C([N-]2)C=CC(=C3)OC)=O)C)OC)C.C4(=C(C(=C(N=C4)CS(C5=NC6=C([N-]5)C=CC(=C6)OC)=O)C)OC)C	200	http://www.selleckchem.com/products/Esomeprazole-magnesium(Nexium).html
S1751	Gadodiamide	f2	L2000-04	591.67	122795-43-1	hydrate	Others	Gadodiamide(Omniscan) is a gadolinium-based contrast agent used in MR imaging procedures to assist in the visualization of blood vessels.	C(=O)(CN(CCN(CC(=O)[O-])CCN(CC([O-])=O)CC(NC)=O)CC(=O)[O-])NC.[Gd+3].O	10	http://www.selleckchem.com/products/Gadodiamide(Omniscan).html	Others
S1754	Oxybutynin	g2	L2000-04	357.49	5633-20-5	free base	AChR	Oxybutynin(Ditropan) is an anticholinergic medication used to relieve urinary and bladder difficulties.	C1(=CC=CC=C1)C(C2CCCCC2)(C(=O)OCC#CCN(CC)CC)O	201	http://www.selleckchem.com/products/Oxybutynin(Ditropan).html
S1759	Pitavastatin Calcium	h2	L2000-04	880.98	147526-32-7	calcium	Others	Pitavastatin calcium is a novel member of the medication class of statins.	[Ca+2].C1(=CC=C2C(=C1)C(=C(C(=N2)C3CC3)C=C[C@@H](O)C[C@H](CC([O-])=O)O)C4=CC=C(C=C4)F).C5=CC=C6C(=C5)C(=C(C(=N6)C7CC7)C=C[C@@H](O)C[C@H](CC([O-])=O)O)C8=CC=C(C=C8)F	57	http://www.selleckchem.com/products/Pitavastatin-calcium(Livalo).html	Others
S1763	Quetiapine Fumarate	a3	L2000-04	883.09	111974-72-2	fumarate	Dopamine Receptor	Quetiapine fumarate(Seroquel) is an atypical antipsychotic used in the treatment of schizophrenia, bipolar I mania, bipolar II depression, bipolar I depression.	OC(/C=C/C(O)=O)=O.C1(=CC=C2C(=C1)N=C(C3=C(S2)C=CC=C3)N4CCN(CC4)CCOCCO).C5=CC=C6C(=C5)N=C(C7=C(S6)C=CC=C7)N8CCN(CC8)CCOCCO	40	http://www.selleckchem.com/products/Quetiapine-fumarate(Seroquel).html	Neuronal Signaling
S1768	Cefditoren Pivoxil	b3	L2000-04	620.72	117467-28-4	free base	Others	Cefditoren pivoxil is used to treat uncomplicated skin and skin structure infections, etc.	N12[C@](SCC(=C1C(=O)OCOC(C(C)(C)C)=O)\C=C/C3SC=NC=3C)([C@H](C2=O)NC(=O)/C(=N\OC)C4=CSC(=N4)N)[H]	199	http://www.selleckchem.com/products/Cefditoren-pivoxil.html	Others
S1771	Chlorprothixene	c3	L2000-04	315.86	113-59-7	free base	Dopamine Receptor	Chlorprothixene has strong binding affinities to dopamine and histamine receptors, such as D1, D2, D3, D5, H1, 5-HT2, 5-HT6 and 5-HT7, with Ki of 18 nM, 2.96 nM, 4.56 nM, 9 nM, 3.75 nM, 9.4 nM, 3 nM and 5.6 nM, respectively.	C1=CC=C2C(=C1)SC3=C(C/2=C/CCN(C)C)C=C(C=C3)Cl	18	http://www.selleckchem.com/products/Chlorprothixene.html	Neuronal Signaling
S1773	Oxytetracycline (Terramycin)	d3	L2000-04	460.43	79-57-2	free base	Others	Oxytetracycline(Terramycin) was the second of the broad-spectrum tetracycline group of antibiotics to be discovered.	C1(=C([C@H]([C@]2([C@@](C1=O)(C(C3[C@]([C@@H]2O)([C@@](C4=C(C=3O)C(=CC=C4)O)(O)C)[H])=O)O)[H])N(C)C)O)C(N)=O	199	http://www.selleckchem.com/products/Oxytetracycline(Terramycin).html	Others
S1786	Verteporfin	e3	L2000-04	718.79	129497-78-5	free base	Others	Verteporfin is a potent second-generation photosensitizing agent derived from porphyrin.	C12NC(C=C3N=C(C=C4NC(=CC5=NC(=C1)C6[C@]5([C@@H](C(=CC=6)C(=O)OC)C(OC)=O)C)C(=C4CCC(OC)=O)C)C(=C3C)CCC(O)=O)=C(C=2C)C=C	139	http://www.selleckchem.com/products/Verteporfin(Visudyne).html
S1787	Teniposide	f3	L2000-04	656.65	29767-20-2	free base	Others	Teniposide(Vumon)is a chemotherapeutic medication mainly used in the treatment of childhood acute lymphocytic leukemia (ALL).	C1=C2C(=CC3=C1OCO3)[C@@H]([C@@]4([C@@H]([C@@H]2O[C@H]5[C@@H]([C@H]([C@H]6[C@H](O5)CO[C@H](O6)C7=CC=CS7)O)O)COC4=O)[H])C8=CC(=C(C(=C8)OC)O)OC	60	http://www.selleckchem.com/products/Teniposide(Vumon).html	Others
S1801	Ranitidine	g3	L2000-04	350.86	66357-59-3	hydrochloride	Histamine Receptor	Ranitidine is a histamine H2-receptor antagonist with IC50 of 3.3 ± 1.4 μM.	N(CC1=CC=C(O1)CSCCN/C(=C/[N+](=O)[O-])NC)(C)C.Cl	199	http://www.selleckchem.com/products/Ranitidine-hydrochloride(Zantac).html	Neuronal Signaling
S1802	Acadesine	h3	L2000-04	258.23	2627-69-2	free base	AMPK	Acadesine results in accumulation of ZMP, which mimics the stimulating effect of AMP on AMPK and AMPK kinase. Phase 3.	[C@@H]1([C@H]([C@@H](O[C@H]1CO)N2C=NC(=C2N)C(=O)N)O)O	10	http://www.selleckchem.com/products/Acadesine.html	PI3K/Akt/mTOR
S1823	Fenoprofen Calcium	a4	L2000-04	522.6	34597-40-5	free base	Others	Fenoprofen calcium is a nonsteroidal, anti-inflammatory antiarthritic agent.	[Ca+2].O(C1=CC=CC(=C1)C(C)C([O-])=O)C2(=CC=CC=C2).O(C3=CC=CC(=C3)C(C)C([O-])=O)C4=CC=CC=C4	200	http://www.selleckchem.com/products/fenoprofen-calcium.html	Others
S1825	Erdosteine	b4	L2000-04	249.31	84611-23-4	free base	Others	Erdosteine is a mucolytic which is used in treatment of excessive viscous mucus.	S1C(C(CC1)NC(CSCC(O)=O)=O)=O	200	http://www.selleckchem.com/products/erdosteine.html	Others
S1829	Pranlukast	c4	L2000-04	481.5	103177-37-3	free base	Others	Pranlukast is a selective cysteinyl leukotriene receptor antagonist.	C12=C(C=C(C=C1)NC(C3=CC=C(C=C3)OCCCCC4=CC=CC=C4)=O)OC(=CC2=O)C5=NN=NN5	22	http://www.selleckchem.com/products/pranlukast.html	Others
S1832	Atracurium Besylate	d4	L2000-04	1243.48	64228-81-5	besylate	Others	Atracurium Besylate is a neuromuscular blocking agent with ED95 of 0.2 mg/kg.	C1(=C(C=C2C(=C1)CC[N+](C2CC3=CC=C(C(=C3)OC)OC)(CCC(OCCCCCOC(CC[N+]4(C(C5=CC(=C(C=C5CC4)OC)OC)CC6=CC=C(C(=C6)OC)OC)C)=O)=O)C)OC)OC.C7(=CC=CC=C7S([O-])(=O)=O).C8=CC=CC=C8S([O-])(=O)=O	10	http://www.selleckchem.com/products/atracurium-besylate.html	Others
S1835	Azithromycin	e4	L2000-04	748.98	83905-01-5	free base	Autophagy	Azithromycin is an antibiotic for inhibition of parasite growth with IC50 of 8.4 μM.	[C@@H]1([C@@]([C@H](OC([C@H]([C@H]([C@@H]([C@H]([C@](C[C@H](CN([C@@H]1C)C)C)(C)O)O[C@@H]2O[C@@H](C[C@@H]([C@@H]2O)N(C)C)C)C)O[C@H]3C[C@@]([C@H]([C@@H](O3)C)O)(C)OC)C)=O)CC)(O)C)O	133	http://www.selleckchem.com/products/azithromycin-zithromax.html	Ubiquitin
S1836	Albendazole Oxide	f4	L2000-04	281.33	54029-12-8	free base	Others	Albendazole Oxide is a tubulin polymerization or assembly inhibitor.	C1(C=CC2=C(C=1)NC(=N2)NC(=O)OC)S(CCC)=O	39	http://www.selleckchem.com/products/albendazole-oxide-ricobendazole.html	Others
S1837	Flubendazole	g4	L2000-04	313.28	31430-15-6	free base	Others	Flubendazole is an anthelmintic agent for MDAY-D2 cells with IC50 of 3 nM.	C1(C(=O)C2=CC3=C(C=C2)N=C(N3)NC(=O)OC)=CC=C(C=C1)F	10	http://www.selleckchem.com/products/flubendazole-flutelmium.html	Others
S1869	Dapoxetine HCl	h4	L2000-04	341.87	129938-20-1	hydrochloride	5-HT Receptor	Dapoxetine hydrochloride is a short-acting novel selective serotonin reuptake inhibitor.	C1(=CC=C2C(=C1OCC[C@@H](C3=CC=CC=C3)N(C)C)C=CC=C2).Cl	198	http://www.selleckchem.com/products/Dapoxetine-hydrochloride(Priligy).html	Neuronal Signaling
S1897	Potassium Iodide	a5	L2000-04	166	7681-11-0	Inorganic salt	Others	Potassium iodide is used to treat overactive thyroid and to protect the thyroid gland from the effects of radiation from inhaled or swallowed radioactive iodine.	[K+].[I-]	198	http://www.selleckchem.com/products/Potassium-iodide.html	Others
S1900	Talc	b5	L2000-04	379.27	14807-96-6	free base	Others	Talc is a mineral composed of hydrated magnesium silicate with the chemical formula H2Mg3(SiO3)4 or Mg3Si4O10(OH)2.	O=[Mg].O=[Mg].O=[Mg].[Si](=O)=O.[Si](=O)=O.[Si](=O)=O.[Si](=O)=O.O	10	http://www.selleckchem.com/products/Talc.html	Others
S1902	Vitamin B12	c5	L2000-04	1355.37	68-19-9	free base	Others	Vitamin B12 is a water soluble vitamin with a key role in the normal functioning of the brain and nervous system, and for the formation of blood.	[C@H]1([C@](C2=N[C@@]1([C@]3([C@]([C@@H](/C([N-]3)=C(/C4[C@@]([C@@H](/C(N=4)=C/C5C([C@@H](/C(N=5)=C/2C)CCC(N)=O)(C)C)CCC(N)=O)(C)CC(N)=O)C)CCC(N)=O)(CC(N)=O)C)C)[H])(CCC(NC[C@H](OP(O[C@H]6[C@H]([C@H](O[C@H]6CO)N7C=NC8=C7C=C(C(=C8)C)C)O)([O-])=O)C)=O)C)CC(N)=O.[Co+2]C#N	55	http://www.selleckchem.com/products/Vitamin-B12.html	Others
S1909	Fluvastatin Sodium	d5	L2000-04	433.45	93957-55-2	sodium	HMG-CoA Reductase	Fluvastatin Sodium inhibits HMG-CoA reductase activity with IC50 of 8 nM.	C12(=C(C=CC=C1)N(C(=C2C3=CC=C(C=C3)F)/C=C/[C@H](C[C@H](CC([O-])=O)O)O)C(C)C).[Na+]	200	http://www.selleckchem.com/products/Fluvastatin-Sodium(Lescol).htm	Metabolism
S1928	Alibendol	e5	L2000-04	251.28	26750-81-2	free base	Others	Alibendol is an antispasmodic,choleretic, and cholekinetic.	C1=C(C(=C(C=C1CC=C)C(=O)NCCO)O)OC	198	http://www.selleckchem.com/products/alibendol.html	Others
S1929	Irsogladine	f5	L2000-04	256.09	57381-26-7	free base	PDE,AChR	Irsogladine is an anti-gastric ulcer agent that facilitates gap-junctional intercellular communication through M1 muscarininc acetylcholine receptor binding.	C1=CC(=C(C=C1Cl)C2=NC(=NC(=N2)N)N)Cl	10	http://www.selleckchem.com/products/Irsogladine-maleate.html	Metabolism
S1934	Nystatin (Fungicidin)	g5	L2000-04	926.09	1400-61-9	free base	Others	Nystatin (Mycostatin) is a polyene antifungal agent to which many molds and yeasts are sensitive, including Candida spp.	[C@@H]1([C@H](C)[C@@H]([C@H](/C=C/C=C/CC/C=C/C=C/C=C/C=C/[C@@H](C[C@@H]2O[C@@](C[C@@H](O)[C@H](CC[C@@H](O)C[C@@H](O)C[C@@H](O)CC(=O)O1)O)(C[C@@H]([C@H]2C(=O)O)O)O)O[C@@H]3[C@@H]([C@@H]([C@H]([C@@H](O3)C)O)N)O)C)O)C	20	http://www.selleckchem.com/products/Nystatin(Mycostatin).html	Others
S1964	Rimantadine	h5	L2000-04	179.3	13392-28-4	free base	Others	Rimantadine (Flumadine) is an anti-influenza virus drug for T. brucei with IC50 of 7 μM.	C1C2CC3CC1(CC(C2)C3)C(N)C	184	http://www.selleckchem.com/products/rimantadine-flumadine.html	Others
S1969	Nefiracetam	a6	L2000-04	246.3	77191-36-7	free base	GABA Receptor	Nefiracetam is a GABAergic, cholinergic, and monoaminergic neuronal systems enhancer for Ro 5-4864-induced convulsions. Phase 2.	C(N1C(CCC1)=O)C(NC2=C(C=CC=C2C)C)=O	198	http://www.selleckchem.com/products/Nefiracetam(Translon).html	Neuronal Signaling
S1973	Cyclocytidine HCl	b6	L2000-04	261.66	10212-25-6	hydrochloride	Others	Cyclocytidine is the prodrug of cytarabine, which is a pyrimidine nucleoside analog that inhibits the DNA synthesis and used mainly in the treatment of leukemia.	C1(=CC(N=C2N1[C@H]3[C@@H]([C@H]([C@H](O3)CO)O)O2)=N).Cl	10	http://www.selleckchem.com/products/cyclocytidine-hcl.html	Others
S1978	Methscopolamine	c6	L2000-04	398.29	155-41-9	bromide	AChR	Methscopolamine (Pamine) is a muscarinic acetylcholine receptor blocker.	[Br-].[C@]12([C@@]3([C@]([C@@]([N+]1(C)C)(C[C@H](C2)OC([C@@H](C4=CC=CC=C4)CO)=O)[H])(O3)[H])[H])[H]	200	http://www.selleckchem.com/products/Methscopolamine-bromide(Pamine).html	Neuronal Signaling
S1983	Adenine HCl	d6	L2000-04	171.59	2922-28-3	hydrochloride	DNA/RNA Synthesis	Adenine hydrochloride is a hydrochloride salt form of adenine which is a purine derivative and a nucleobase with a variety of roles in biochemistry.	C12(=C(C(=NC=N1)N)N=CN2).Cl	46	http://www.selleckchem.com/products/adenine-hydrochloride.html	DNA Damage
S2001	Elvitegravir (GS-9137, JTK-303)	e6	L2000-04	447.88	697761-98-1	free base	Integrase	Elvitegravir (EVG, JTK-303/GS-9137) is an HIV integrase inhibitor for HIV-1 IIIB, HIV-2 EHO and HIV-2 ROD with IC50 of 0.7 nM, 2.8 nM and 1.4 nM, respectively.	C1=CC(=C(C(=C1)Cl)F)CC2=CC3=C(C=C2OC)N(C=C(C3=O)C(O)=O)[C@@H](C(C)C)CO	200	http://www.selleckchem.com/products/Elvitegravir.html	Microbiology
S2003	Maraviroc	f6	L2000-04	513.67	376348-65-1	free base	CCR	Maraviroc is a CCR5 antagonist for MIP-1α, MIP-1β and RANTES with IC50 of 3.3 nM, 7.2 nM and 5.2 nM, respectively.	C1=CC=CC(=C1)[C@H](CCN2C3CCC2CC(C3)N4C(=NN=C4C(C)C)C)NC(C5CCC(CC5)(F)F)=O	194	http://www.selleckchem.com/products/Maraviroc.html	Microbiology
S2005	Raltegravir (MK-0518)	g6	L2000-04	444.42	518048-05-0	free base	Integrase	Raltegravir (MK-0518) is a potent integrase (IN) inhibitor for WT and S217Q PFV IN with IC50 of 90 nM and 40 nM, respectively.	N1(C(=NC(=C(C1=O)O)C(NCC2=CC=C(C=C2)F)=O)C(NC(C3=NN=C(O3)C)=O)(C)C)C	200	http://www.selleckchem.com/products/Raltegravir-(MK-0518).html	Microbiology
S2011	Pramipexole 2HCl Monohydrate	h6	L2000-04	302.26	191217-81-9	coordination co	Dopamine Receptor	Pramipexole is a partial/full D2S, D2L, D3, D4, receptor agonist with a Ki of 3.9, 2.2, 0.5, 5.1 nM.	[C@@H]1(CCC2=C(C1)SC(=N2)N)NCCC.O.Cl.Cl	135	http://www.selleckchem.com/products/Pramipexole-dihydrochloride-monohydrate.html
S2012	PCI-34051	a7	L2000-04	296.32	950762-95-5	free base	HDAC	PCI-34051 is a potent and specific HDAC8 inhibitor with IC50 of 10 nM. It has greater than 200-fold selectivity over HDAC1 and 6, more than 1000-fold selectivity over HDAC2, 3, and 10.	N1(C=CC2C=CC(=CC1=2)C(=O)NO)CC3C=CC(=CC=3)OC	199	http://www.selleckchem.com/products/pci-34051.html	Epigenetics
S2013	PF-573228	b7	L2000-04	491.49	869288-64-2	free base	FAK	PF-573228 is an ATP-competitive inhibitor of FAK with IC50 of 4 nM, ~50- to 250-fold selective for FAK than Pyk2, CDK1/7 and GSK-3β.	N1C(CCC2C=C(C=CC1=2)NC3N=C(C(=CN=3)C(F)(F)F)NCC4C=C(C=CC=4)S(=O)(=O)C)=O	52	http://www.selleckchem.com/products/pf-573228.html	Angiogenesis
S2014	BMS-265246	c7	L2000-04	345.34	582315-72-8	free base	CDK	BMS-265246 is a potent and selective CDK1/2 inhibitor with IC50 of 6 nM/9 nM. It is 25-fold more selective for CDK1/2 than CDK4.	C(=O)(C1C(=CC(=CC=1F)C)F)C2C(=C3C(=NC=2)NN=C3)OCCCC	57	http://www.selleckchem.com/products/bms-265246.html	Cell Cycle
S2015	Suplatast Tosylate	d7	L2000-04	499.64	94055-76-2	tosylate	Others	Suplatast Tosilate is a novel capsular anti-asthmatic agent that suppresses both IgE production, IL-4 and IL-5 synthesis with IC50 above 100 μM.	C1(=CC(=CC=C1NC(CC[S+](C)C)=O)OCC(O)COCC).C2=CC(=CC=C2S(=O)(=O)[O-])C	200	http://www.selleckchem.com/products/suplatast-tosilate.html	Others
S2017	Benidipine HCl	e7	L2000-04	542.02	91599-74-5	hydrochloride	Calcium Channel	Benidipine HCl is a hydrochloride salt form of benidipine which is a dihydropyridine calcium channel blocker.	C1([C@H]2C(=C(NC(=C2C(OC)=O)C)C)C(O[C@@H]3CCCN(C3)CC4=CC=CC=C4)=O)(=CC(=CC=C1)[N+](=O)[O-]).Cl	14	http://www.selleckchem.com/products/benidipine-hydrochloride.html	Transmembrane Transporters
S2026	Ginkgolide A	f7	L2000-04	408.4	15291-75-5	free base	GABA Receptor	Ginkgolide A is an extract from in Ginkgo biloba and a g-aminobutyric acid (GABA) antagonist with a Ki of 14.5 μM.	O=C1[C@]([C@]2([C@@](O1)(CC34[C@@]52C(O[C@@]3(C[C@](C64[C@@H](OC([C@]6(O)[H])=O)O5)(C(C)(C)C)[H])[H])=O)[H])O)(C)[H]	200	http://www.selleckchem.com/products/ginkgolide-a.html	Neuronal Signaling
S2029	Uridine	g7	L2000-04	244.2	58-96-8	free base	DNA/RNA Synthesis	Uridine is a nucleoside, contains a uracil attached to a ribose ring via a β-N1-glycosidic bond.	C1N(C(NC(C=1)=O)=O)[C@@H]2O[C@@H]([C@H]([C@@H]2O)O)CO	200	http://www.selleckchem.com/products/uridine.html	DNA Damage
S2031	Fenticonazole Nitrate	h7	L2000-04	518.41	73151-29-8	nitrate	Others	Fenticonazole nitrate is an azole antifungal agent.	C(OCC1=CC=C(C=C1)SC2=CC=CC=C2)(C3=CC=C(C=C3Cl)Cl)CN4(C=CN=C4).[N+]([O-])(=O)O	200	http://www.selleckchem.com/products/fenticonazole-nitrate.html	Others
S2035	Epalrestat	a8	L2000-04	319.4	82159-09-9	free base	Others	Epalrestat is an aldose reductase inhibitor with IC50 of 72 nM.	C1=CC=CC(=C1)/C=C(/C=C2\SC(N(C2=O)CC(O)=O)=S)C	10	http://www.selleckchem.com/products/epalrestat.html	Others
S2038	Phentolamine Mesylate	b8	L2000-04	377.46	65-28-1	mesylate	Adrenergic Receptor	Phentolamine Mesylate is a nonselective alpha-adrenergic antagonist with IC50 of 0.1 μM.	C1(N(C2=CC=C(C=C2)C)CC3NCCN=3)(=CC(=CC=C1)O).CS(O)(=O)=O	201	http://www.selleckchem.com/products/phentolamine-mesilate.html	Neuronal Signaling
S2042	Cyproterone Acetate	c8	L2000-04	416.94	427-51-0	acetate	Androgen Receptor	Cyproterone acetate is an androgen receptor (AR) antagonist with IC50 of 7.1 nM, as well as a weak progesterone receptor agonist with weak pro-gestational and glucocorticoid activity.	[C@H]12C(C=C3[C@]([C@@H]1C2)([C@]4([C@@](C=C3Cl)([C@]5([C@](CC4)([C@@](CC5)(C(=O)C)OC(C)=O)C)[H])[H])[H])C)=O	199	http://www.selleckchem.com/products/cyproterone-acetate.html	Endocrinology & Hormones
S2045	Doxifluridine	d8	L2000-04	246.19	3094-09-5	free base	Others	Doxifluridine is a thymidine phosphorylase activator for PC9-DPE2 cells with IC50 of 0.62 μM.	N1C(C(=CN(C1=O)[C@@H]2O[C@@H]([C@H]([C@@H]2O)O)C)F)=O	199	http://www.selleckchem.com/products/doxifluridine.html	Others
S2047	Lornoxicam	e8	L2000-04	371.82	70374-39-9	free base	COX	Lornoxicam is a COX-1 and COX-2 inhibitor with IC50 of 5 nM and 8 nM, respectively.	N(C1=NC=CC=C1)C(C2N(S(C3=C(C=2O)SC(=C3)Cl)(=O)=O)C)=O	10	http://www.selleckchem.com/products/lornoxicam-xefo.html	Neuronal Signaling
S2053	Cytidine	f8	L2000-04	243.22	65-46-3	free base	Others	Cytidine is a nucleoside molecule that is formed when cytosine is attached to a ribose ring, cytidine is a component of RNA.	C1(N(C=CC(=N1)N)[C@@H]2O[C@@H]([C@H]([C@@H]2O)O)CO)=O	201	http://www.selleckchem.com/products/cytidine.html	Others
S2055	Gimeracil	g8	L2000-04	145.54	103766-25-2	free base	Dehydrogenase	Gimeracil is an inhibitor of dihydropyrimidine dehydrogenase, which inhibits the early step in homologous recombination for double strand breaks repair.	C1(=CNC(C=C1O)=O)Cl	199	http://www.selleckchem.com/products/gimeracil.html	Metabolism
S2059	Terazosin HCl	h8	L2000-04	459.92	70024-40-7	hydrochloride	Adrenergic Receptor	Hytrin (terazosin) is an alpha-adrenergic blocker used to treat high blood pressure and enlarged prostate.	C12(=C(C(=NC(=N1)N3CCN(CC3)C(C4CCCO4)=O)N)C=C(C(=C2)OC)OC).Cl.O.O	56	http://www.selleckchem.com/products/terazosin-hydrochloride-hytrin.html	Neuronal Signaling
S2062	Tiopronin	a9	L2000-04	163.19	1953-02-2	free base	Others	Tiopronin is a US Food and Drug Administration (FDA)-approved drug for the treatment of cystinuria by controlling the rate of cystine precipitation and excretion.	C(CNC(C(C)S)=O)(=O)O	196	http://www.selleckchem.com/products/tiopronin-thiola.html	Others
S2063	Pamidronate	b9	L2000-04	235.07	40391-99-9	free base	Others	Pamidronate is bisphosphonate which binds to the hydroxyapatite in bone and act as a inhibitor of the resorption of bone for the treatment of osteitis deformans and postmenopausal osteoporosis.	OP(C(P(O)(=O)O)(CCN)O)(=O)O	10	http://www.selleckchem.com/products/pamidronic-acid.html
S2064	Balofloxacin	c9	L2000-04	389.42	127294-70-6	free base	Others	Balofloxacin is quinolone antibiotic, inhibiting the synthesis of bacterial DNA by interference with the enqyme DNA gyrase.	N1(C2=C(C3=C(C=C2F)C(C(=CN3C4CC4)C(=O)O)=O)OC)CC(CCC1)NC	12	http://www.selleckchem.com/products/balofloxacin.html	Others
S2065	Lafutidine	d9	L2000-04	431.55	118288-08-7	free base	Histamine Receptor	Lafutidine, a newly developed histamine H(2)-receptor antagonist, inhibits gastric acid secretion.	C1=C(N=CC=C1CN2CCCCC2)OC/C=C\CNC(CS(=O)CC3=CC=CO3)=O	199	http://www.selleckchem.com/products/lafutidine.html	Neuronal Signaling
S2074	Mecarbinate	e9	L2000-04	233.26	15574-49-9	free base	Others	Mecarbinate is a chemical intermediate of arbidol hydrochloride.	C1=C(C=C2C(=C1)N(C(=C2C(=O)OCC)C)C)O	201	http://www.selleckchem.com/products/mecarbinate.html	Others
S2077	Atorvastatin Calcium	f9	L2000-04	1155.34	134523-03-8	calcium	HMG-CoA Reductase	Atorvastatin (Lipitor) is an inhibitor of HMG-CoA reductase used as a cholesterol-lowering medication that blocks the production of cholesterol.	[Ca+2].N1(CC[C@H](C[C@H](CC([O-])=O)O)O)(C(=C(C(=C1C2=CC=C(C=C2)F)C3=CC=CC=C3)C(=O)NC4=CC=CC=C4)C(C)C).N5(CC[C@H](C[C@H](CC([O-])=O)O)O)C(=C(C(=C5C6=CC=C(C=C6)F)C7=CC=CC=C7)C(=O)NC8=CC=CC=C8)C(C)C	86	http://www.selleckchem.com/products/atorvastatin-calcium-lipitor.html	Metabolism
S2079	Moexipril HCl	g9	L2000-04	535.03	82586-52-5	hydrochloride	RAAS	Moexipril HCl is a potent orally active non-sulfhydryl angiotensin converting enzyme inhibitor (ACE) with IC50 of 0.041 μM, which is used for the treatment of hypertension and congestive heart failure.	C1(=C(C=C2C(=C1)C[C@H](N(C2)C(=O)[C@H](C)N[C@H](C(=O)OCC)CCC3=CC=CC=C3)C(O)=O)OC)OC.Cl	37	http://www.selleckchem.com/products/moexipril-hydrochloride.html	Endocrinology & Hormones
S2080	Clevidipine Butyrate	h9	L2000-04	456.32	167221-71-8	free base	Calcium Channel	Cleviprex (Clevidipine) is a dihydropyridine calcium channel blocker use as agent for the reduction of blood pressure.	CCCC(OCOC(C1=C(NC(=C(C1C2=CC=CC(=C2Cl)Cl)C(OC)=O)C)C)=O)=O	199	http://www.selleckchem.com/products/cleviprex-clevidipine.html	Transmembrane Transporters
S2081	Cilazapril Monohydrate	a10	L2000-04	435.51	92077-78-6	monohydrate	RAAS	Cilazapril is a angiotensin-converting enzyme (ACE) inhibitor used for the treatment of hypertension and congestive heart failure.	C1(=CC=C(C=C1)CC[C@H](N[C@H]2CCCN3N(C2=O)[C@H](CCC3)C(O)=O)C(=O)OCC).O	199	http://www.selleckchem.com/products/cilazapril-monohydrate-inhibace.html	Endocrinology & Hormones
S2085	Trimebutine	b10	L2000-04	387.47	39133-31-8	free base	Opioid Receptor	Trimebutine is an agonist of peripheral mu, kappa and delta opiate receptors, used as spasmolytic agent for treatment of both acute and chronic abdominal pain.	C1(=C(C(=CC(=C1)C(OCC(C2=CC=CC=C2)(CC)N(C)C)=O)OC)OC)OC	129	http://www.selleckchem.com/products/trimebutine.html	Neuronal Signaling
S2086	Ivabradine HCl	c10	L2000-04	505.05	148849-67-6	hydrochloride	Adrenergic Receptor	Ivabradine HCl, a new If inhibitor with IC 50 of 2.9 μM which acts specifically on the pacemaker activity of the sinoatrial node, is a pure heart rate lowering agent.	C1(=C2C(=CC(=C1OC)OC)[C@@H](C2)CN(CCCN3CCC4=C(CC3=O)C=C(C(=C4)OC)OC)C).Cl	199	http://www.selleckchem.com/products/ivabradine-hcl-procoralan.html	Neuronal Signaling
S2087	Rivastigmine Tartrate	d10	L2000-04	400.42	129101-54-8	tartrate	AChR	Rivastigmine Tartrate, a cholinesterase inhibitor with IC50 of 5.5 μM, ues as a parasympathomimetic or cholinergic agent for the treatment of mild to moderate Alzheimer disease.	C1(=CC=CC(=C1)[C@@H](N(C)C)C)OC(N(C)CC)=O.OC([C@@H]([C@H](C(O)=O)O)O)=O	104	http://www.selleckchem.com/products/rivastigmine-tartrate-exelon.html	Neuronal Signaling
S2089	Fenoldopam	e10	L2000-04	305.76	67227-56-9	free base	Dopamine Receptor	Fenoldopam is a dopamine agonist that causes peripheral vasodilation via stimulation of dopamine 1 (D1) receptors.	C1(=C(C=C2C(=C1Cl)CCNCC2C3=CC=C(C=C3)O)O)O	10	http://www.selleckchem.com/products/fenoldopam-corlopam.html
S2090	Dexmedetomidine HCl	f10	L2000-04	236.74	145108-58-3	hydrochloride	Adrenergic Receptor	Dexmedetomidine is a highly selective and potent alpha-2 adrenoceptor agonist, which reduces anesthetic requirements for patients by providing significant sedation.	C1(=C(C(=C(C=C1)C)C)[C@@H](C2NC=NC=2)C).Cl	202	http://www.selleckchem.com/products/dexmedetomidine-hcl-precedex.html
S2091	Betaxolol	g10	L2000-04	307.43	659-18-7	free base	Adrenergic Receptor	Betaxolol is a selective beta1 adrenergic receptor blocker used in the treatment of hypertension and glaucoma.	C1=CC(=CC=C1CCOCC2CC2)OCC(CNC(C)C)O	201	http://www.selleckchem.com/products/betaxolol-betoptic.html	Neuronal Signaling
S2092	Detomidine HCl	h10	L2000-04	222.71	90038-01-0	hydrochloride	Adrenergic Receptor	Detomidine produce dose-dependent sedative and analgesic effects, mediatated by activation of α2 catecholamine receptors.	C1(=CC=CC(=C1C)C)CC2(N=CNC=2).Cl	202	http://www.selleckchem.com/products/detomidine-hcl.html	Neuronal Signaling
S2093	Isepamicin	a11	L2000-04	569.6	58152-03-7	free base	Others	Isepamicin is an aminoglycoside antibiotic which possesses greater stability to aminoglycoside-inactivating enzymes.	[C@H]1(C[C@@H]([C@H]([C@@H]([C@@H]1O[C@H]2OC[C@@]([C@@H]([C@@H]2O)NC)(O)C)O)O[C@@H]3[C@@H]([C@H]([C@@H]([C@H](O3)CN)O)O)O)N)NC([C@H](CN)O)=O	10	http://www.selleckchem.com/products/isepamicin.html
S2096	Almotriptan Malate	b11	L2000-04	469.55	181183-52-8	malate	5-HT Receptor	Almotriptan Malate is a selective 5-hydroxytryptamine1B/1D (5-HT1B/1D) receptor agonist, used for the treatment of Migraine attacks in adults.	C1(=CC=C2C(=C1)C(=CN2)CCN(C)C)CS(N3CCCC3)(=O)=O.C(C(CC(O)=O)O)(=O)O	200	http://www.selleckchem.com/products/almotriptan-malate-axert.html	Neuronal Signaling
S2097	Ambrisentan	c11	L2000-04	378.42	177036-94-1	free base	Others	Ambrisentan, a highly selective antagonist of the endothelin-1 type A receptor with IC50 of 18 nM, is indicated for the treatment of pulmonary arterial hypertension (PAH).	[C@@H](OC1=NC(=CC(=N1)C)C)(C(O)=O)C(C2=CC=CC=C2)(C3=CC=CC=C3)OC	200	http://www.selleckchem.com/products/ambrisentan.html	Others
S2099	Temocapril HCl	d11	L2000-04	513.07	110221-44-8	hydrochloride	RAAS	Temocapril HCl is the hydrochloride of Temocapril, which is a long-acting angiotensin-converting enzyme (ACE) inhibitor, used for the treatment of hypertension.	C1(=CC=CC(=C1)CC[C@H](N[C@@H]2C(N(C[C@H](SC2)C3SC=CC=3)CC(O)=O)=O)C(OCC)=O).Cl	200	http://www.selleckchem.com/products/temocapril-hcl.html	Endocrinology & Hormones
S2100	Temocapril	e11	L2000-04	476.61	111902-57-9	free base	RAAS	Temocapril is a long-acting angiotensin-converting enzyme (ACE) inhibitor, used for the treatment of hypertension.	C1=CC=CC(=C1)CC[C@H](N[C@@H]2C(N(C[C@H](SC2)C3SC=CC=3)CC(=O)O)=O)C(OCC)=O	10	http://www.selleckchem.com/products/temocapril.html
S2102	Rasagiline Mesylate	f11	L2000-04	267.34	161735-79-1	mesylate	MAO	Rasagiline Mesylate is a new MAO-B inhibitor for the treatment of idiopathic Parkinson's disease.	C1(=CC=C2C(=C1)[C@H](CC2)NCC#C).O=S(=O)(C)O	198	http://www.selleckchem.com/products/rasagiline-mesylate.html	Metabolism
S2103	Naltrexone HCl	g11	L2000-04	377.86	16676-29-2	hydrochloride	Opioid Receptor	Naltrexone is an opioid receptor antagonist with IC50 of 8 nM used primarily in the management of alcohol dependence and opioid dependence.	C1(=C(C2=C3C(=C1)C[C@@H]4[C@]5([C@@]3([C@H](C(CC5)=O)O2)CCN4CC6CC6)O)O).Cl	37	http://www.selleckchem.com/products/naltrexone-hcl.html	Neuronal Signaling
S2109	Imidapril HCl	h11	L2000-04	441.91	89396-94-1	free base	RAAS	Imidapril HCl is a angiotensin-converting enzyme (ACE) inhibitor with IC50 of 2.6 nM, used for the treatment of hypertension.	CCOC(=O)[C@@H](N[C@H](C(N1C(N(C[C@@H]1C(=O)O)C)=O)=O)C)CCC2=CC=CC=C2	199	http://www.selleckchem.com/products/imidapril-tanatril.html	Endocrinology & Hormones
S2113	Cisatracurium Besylate	a1	L2000-05	1243.48	96946-42-8	besylate	Adrenergic Receptor	Cisatracurium Besylate is a nondepolarizing neuromuscular blocking agent, antagonizing the action of acetylcholine by inhibiting neuromuscular transmission.	C1(=C(C=C2C(=C1)CC[N@@+]([C@@H]2CC3=CC=C(C(=C3)OC)OC)(CCC(OCCCCCOC(CC[N@@+]4([C@@H](C5=CC(=C(C=C5CC4)OC)OC)CC6=CC=C(C(=C6)OC)OC)C)=O)=O)C)OC)OC.C7(=CC=CC=C7S([O-])(=O)=O).C8=CC=CC=C8S([O-])(=O)=O	200	http://www.selleckchem.com/products/cisatracurium-besylate-nimbex.html	Neuronal Signaling						1	2	3	4	5	6	7	8	9	10	11	12
S2114	Dronedarone HCl	b1	L2000-05	593.22	141625-93-6	hydrochloride	Others	Dronedarone HCl is a therapy for the treatment of patients with paroxysmal and persistent atrial fibrillation or atrial flutter.	C1(=CC=C2C(=C1)C(=C(O2)CCCC)C(=O)C3=CC=C(C=C3)OCCCN(CCCC)CCCC)NS(=O)(C)=O.Cl	134	http://www.selleckchem.com/products/dronedarone-hcl-multaq.html	Others
S2116	Conivaptan HCl	c1	L2000-05	535.04	168626-94-6	hydrochloride	Others	Conivaptan is a non-peptide inhibitor of antidiuretic hormone (vasopressin receptor antagonist).	C(NC1=CC=C(C=C1)C(N2C3=C(C4=C(CC2)N=C(N4)C)C=CC=C3)=O)(C5=C(C=CC=C5)C6=CC=CC=C6)=O.Cl	199	http://www.selleckchem.com/products/conivaptan-hcl-vaprisol.html	Others
S2120	Arbidol HCl	d1	L2000-05	513.88	131707-23-8	hydrochloride	Others	Arbidol is an antiviral treatment for influenza infection.	C1(=C(C=C2C(=C1CN(C)C)C(=C(N2C)CSC3=CC=CC=C3)C(OCC)=O)Br)O.Cl	200	http://www.selleckchem.com/products/Arbidol-hcl.html	Others
S2121	Licofelone	e1	L2000-05	379.88	156897-06-2	free base	COX	Licofelone is a dual COX/LOX inhibitor being considered as a treatment for osteoarthritis.	C1(C2=CC=C(C=C2)Cl)C(=C3N(C=1CC(=O)O)CC(C3)(C)C)C4=CC=CC=C4	200	http://www.selleckchem.com/products/licofelone.html	Neuronal Signaling
S2123	Dextrose	f1	L2000-05	180.16	50-99-7	free base	Others	Dextrose, a simple sugar (monosaccharide), is an important carbohydrate in biology.	OC[C@H]([C@H]([C@@H]([C@H](C=O)O)O)O)O	199	http://www.selleckchem.com/products/Dextrose(D-glucose).html	Others
S2127	S- (+)-Rolipram	g1	L2000-05	275.34	85416-73-5	free base	PDE	S-(+)-Rolipram inhibits human monocyte cyclic AMP-specific PDE4 with IC50 of 0.75 μM, has anti-inflammatory and anti-depressant activity in the central nervous system, less potent than its R enantiomer.	C1(=C(C=C(C=C1)[C@H]2CNC(C2)=O)OC3CCCC3)OC	199	http://www.selleckchem.com/products/sRolipram.html	Metabolism
S2128	Bazedoxifene HCl	h1	L2000-05	507.06	198480-56-7	free base	Estrogen/progestogen Receptor	Bazedoxifene HCl is a novel, non-steroidal, indole-based estrogen receptor modulator (SERM) binding to both ERα and ERβ with IC50 of 23 nM and 89 nM.	C1(N(C2=CC=C(C=C(C=1C)2)O)CC3=CC=C(OCCN4CCCCCC4)C=C3)C5(=CC=C(O)C=C5).Cl	199	http://www.selleckchem.com/products/bazedoxifene-hcl.html	Endocrinology & Hormones
S2130	Atropine	a2	L2000-05	694.83	5908-99-6	coordination co	AChR	Atropine sulfate monohydrate is a competitive muscarinic acetylcholine receptor antagonist with an IC50 of 2.5 nM.	OS(O)(=O)=O.O.C(C(C1=CC=CC=C1)CO)(O[C@H]2C[C@]3(CC[C@](N3C)(C2)[H])[H])=O.C(C(C4=CC=CC=C4)CO)(O[C@H]5C[C@]6(CC[C@](N6C)(C5)[H])[H])=O	200	http://www.selleckchem.com/products/Atropine-sulfate-monohydrate.html	Neuronal Signaling
S2131	Roflumilast	b2	L2000-05	403.21	162401-32-3	free base	PDE	Roflumilast is a selective inhibitor of PDE4 with IC50 of 0.2-4.3 nM.	N1=CC(=C(C(=C1)Cl)NC(C2=CC=C(C(=C2)OCC3CC3)OC(F)F)=O)Cl	200	http://www.selleckchem.com/products/Roflumilast(Daxas).html	Metabolism
S2134	AZD8330	c2	L2000-05	461.23	869357-68-6	free base	MEK	AZD8330 is a novel, selective, non-ATP competitive MEK 1/2 inhibitor with IC50 of 7 nM. Phase 1.	C1=C(C=CC(=C1F)NC2N(C(C(=CC=2C(NOCCO)=O)C)=O)C)I	199	http://www.selleckchem.com/products/AZD8330(ARRY-424704).html	MAPK
S2149	GSK1292263	d2	L2000-05	456.56	1032823-75-8	free base	GPR	GSK1292263 is a novel GPR119 agonist, showing potential for the treatment of type 2 diabetes. Phase 2.	C1(C=CC(=CN=1)OCC2CCN(CC2)C3=NC(=NO3)C(C)C)C4C=CC(=CC=4)S(=O)(=O)C	74	http://www.selleckchem.com/products/GSK1292263.html	Endocrinology & Hormones
S2150	Neratinib (HKI-272)	e2	L2000-05	557.04	698387-09-6	free base	HER2,EGFR	Neratinib (HKI-272) is a highly selective HER2 and EGFR inhibitor with IC50 of 59 nM and 92 nM; weakly inhibits KDR and Src, no significant inhibition to Akt, CDK1/2/4, IKK-2, MK-2, PDK1, c-Raf and c-Met. Phase 3.	C1(=C(C=C2C(=C1)N=CC(=C2NC3=CC=C(C(=C3)Cl)OCC4=NC=CC=C4)C#N)NC(/C=C/CN(C)C)=O)OCC	10	http://www.selleckchem.com/products/Neratinib(HKI-272).html	Protein Tyrosine Kinase
S2151	LDE225 (NVP-LDE225,Erismodegib)	f2	L2000-05	485.5	956697-53-3	free base	Hedgehog/Smoothened	LDE225 (NVP-LDE225) is a Smoothened (Smo) antagonist, inhibiting Hedgehog (Hh) signaling with IC50 of 1.3 nM (mouse) and 2.5 nM (human), respectively. Phase 3.	C1(=CC=C(N=C1)N2C[C@@H](O[C@@H](C2)C)C)NC(C3=C(C(=CC=C3)C4=CC=C(C=C4)OC(F)(F)F)C)=O	199	http://www.selleckchem.com/products/LDE225(NVP-LDE225).html	Stem Cells & Wnt
S2152	Sitafloxacin Hydrate	g2	L2000-05	436.84	163253-35-8	free base	Others	Sitafloxacin Hydrate is a new-generation, broad-spectrum oral fluoroquinolone antibiotic.	N1(C=C(C(C2C=C(C(=C(C1=2)Cl)N3CC4(CC4)[C@H](C3)N)F)=O)C(=O)O)[C@H]5([C@H](C5)F).[R]	10	http://www.selleckchem.com/products/Sitafloxacin(DU-6859A).html	Others
S2153	CGS 21680 HCl	h2	L2000-05	535.98	124431-80-7	hydrochloride	5-alpha Reductase	CGS 21680 HCl is an adenosine A2 receptor agonist with IC50 of 22 nM, exhibits 140-fold over A1 receptor.	C12(=C(N=C(N=C1N)NCCC3=CC=C(C=C3)CCC(O)=O)N(C=N2)[C@@H]4O[C@@H]([C@H]([C@@H]4O)O)C(NCC)=O).Cl	199	http://www.selleckchem.com/products/CGS-21680-hydrochloride.html	Angiogenesis
S2154	Dabigatran Etexilate	a3	L2000-05	627.73	211915-06-9	free base	Others	Dabigatran Etexilate is the prodrug of dabigatran, a potent, nonpeptidic small molecule that specifically and reversibly inhibits both free and clot-bound thrombin by binding to the active site of the thrombin molecule.	C1(=CC=C(C=C1)NCC2N(C3=C(N=2)C=C(C=C3)C(N(CCC(OCC)=O)C4=CC=CC=N4)=O)C)/C(=N\C(OCCCCCC)=O)N	200	http://www.selleckchem.com/products/BIBR-1048(Dabigatran-etexilate).html	Others
S2155	LY2608204	b3	L2000-05	559.81	1234703-40-2	free base	Others	LY2608204 activates glucokinase (GK) with EC50 of 42 nM.	C1=C(C=CC(=C1)[C@]2(C[C@@H]2C3CCCCC3)C(NC4=NC=C(S4)SCCN5CCCC5)=O)S(C6CC6)(=O)=O	200	http://www.selleckchem.com/products/ly2608204.html	Others
S2156	LY2886721	c3	L2000-05	390.41	1262036-50-9	free base	Others	LY2886721 is an BACE inhibitor used for the treatment of Alzheimer's Disease.	C1=C(C=CC(=N1)C(NC2=CC=C(C(=C2)[C@@]34N=C(SC[C@]3(COC4)[H])N)F)=O)F	23	http://www.selleckchem.com/products/LY-2886721.html	Others
S2158	KW-2449	d3	L2000-05	332.4	1000669-72-6	free base	Aurora Kinase,Bcr-Abl,FLT3	KW-2449 is a multiple-targeted inhibitor, mostly for Flt3 with IC50 of 6.6 nM, modestly potent to FGFR1, Bcr-Abl and Aurora A; little effect on PDGFRβ, IGF-1R, EGFR. Phase 1.	C1=CC=CC2=C1NN=C2/C=C/C3=CC=C(C=C3)C(=O)N4CCNCC4	201	http://www.selleckchem.com/products/KW-2449.html	Angiogenesis
S2159	Tebipenem Pivoxil	e3	L2000-05	497.63	161715-24-8	free base	Others	Tebipenem pivoxil is a novel oral carbapenem antibiotic with an IC50 of 100 μg/ml for human CYP isoforms	[C@]1(C(N2[C@]1([C@@H](C(=C2C(OCOC(C(C)(C)C)=O)=O)SC3CN(C3)C4SCCN=4)C)[H])=O)([C@@H](C)O)[H]	198	http://www.selleckchem.com/products/Tebipenem-pivoxil(L-084).html	Others
S2161	RAF265 (CHIR-265)	f3	L2000-05	518.41	927880-90-8	free base	VEGFR,Raf	RAF265 (CHIR-265) is a potent selective inhibitor of C-Raf/B-Raf/B-Raf V600E with IC50 of 3-60 nM, and exhibits potent inhibition on VEGFR2 phosphorylation with EC50 of 30 nM. Phase 2.	C12=C(C=CC(=C1)OC3=CC=NC(=C3)C4NC(=CN=4)C(F)(F)F)N(C(=N2)NC5=CC=C(C=C5)C(F)(F)F)C	192	http://www.selleckchem.com/products/RAF265(CHIR-265).html	MAPK
S2162	AZD1480	g3	L2000-05	348.77	935666-88-9	free base	JAK	AZD1480 is a novel ATP-competitive JAK2 inhibitor with IC50 of 0.26 nM, selectivity against JAK3 and Tyk2, and to a smaller extent against JAK1. Phase 1/2.	C1(=NC(=NC=C1Cl)N[C@H](C2=NC=C(C=N2)F)C)NC3=NNC(=C3)C	200	http://www.selleckchem.com/products/AZD1480.html
S2163	PF-4708671	h3	L2000-05	390.41	1255517-76-0	free base	S6 Kinase	PF-4708671 is a cell-permeable inhibitor of p70 ribosomal S6 kinase (S6K1 isoform) with Ki/IC50 of 20 nM/160 nM, 400-fold greater selectivity for S6K1 than S6K2, and 4- and >20-fold selectivity for S6K1 than MSK1 and RSK1/2, respectively. First S6K1-specific inhibitor to be reported.	N1C(=NC2=C1C=CC(=C2)C(F)(F)F)CN3CCN(C4=NC=NC=C4CC)CC3	76	http://www.selleckchem.com/products/pf-4708671.html	PI3K/Akt/mTOR
S2167	Bazedoxifene Acetate	a4	L2000-05	530.65	198481-33-3	acetate	Estrogen/progestogen Receptor	Bazedoxifene is a third generation selective estrogen receptor modulator (SERM).	C1(=CC=C2C(=C1)C(=C(N2CC3=CC=C(C=C3)OCCN4CCCCCC4)C5=CC=C(C=C5)O)C)O.CC(O)=O	10	http://www.selleckchem.com/products/Bazedoxifene-acetate.html
S2168	PD128907 HCl	b4	L2000-05	285.77	112960-16-4	hydrochloride	Dopamine Receptor	PD 128907 HCl is a potent and selective dopamine D3 receptor agonist, with EC50 of 0.64 nM, exhibits 53-fold selectivity over dopamine D2 receptor.	C1(=CC=C2C(=C1)[C@@]3([C@](CO2)(N(CCO3)CCC)[H])[H])O	41	http://www.selleckchem.com/products/PD-128907.html	Neuronal Signaling
S2169	Rosuvastatin Calcium	c4	L2000-05	500.57	147098-20-2	free base	RAAS	Rosuvastatin Calcium is a competitive inhibitor of HMG-CoA reductase with IC50 of 11 nM.	[Ca+2].N1(=C(N=C(C(=C1C(C)C)C=C[C@@H](O)C[C@H](CC([O-])=O)O)C2=CC=C(C=C2)F)N(S(C)(=O)=O)C).N3=C(N=C(C(=C3C(C)C)C=C[C@@H](O)C[C@H](CC([O-])=O)O)C4=CC=C(C=C4)F)N(S(C)(=O)=O)C	199	http://www.selleckchem.com/products/Rosuvastatin-calcium(Crestor).html	Endocrinology & Hormones
S2170	Givinostat (ITF2357)	d4	L2000-05	475.97	732302-99-7	chloride	HDAC	Givinostat (ITF2357) is a potent HDAC inhibitor for HDAC2, HDAC1B and HDAC1A with IC50 of 10 nM, 7.5 nM and 16 nM. Phase 1/2.	C1(=CC2=C(C=C1CN(CC)CC)C=CC(=C2)COC(NC3=CC=C(C=C3)C(NO)=O)=O).O.Cl	199	http://www.selleckchem.com/products/ITF2357(Givinostat).html	Cytoskeletal Signaling
S2178	AG-14361	e4	L2000-05	320.39	328543-09-5	free base	PARP	AG14361 is a potent inhibitor of PARP1 with Ki of <5 nM. It is at least 1000-fold more potent than the benzamides.	C12=C3C=CC=C1N=C(N2CCNC3=O)C4=CC=C(C=C4)CN(C)C	37	http://www.selleckchem.com/products/AG14361.html	DNA Damage
S2179	LY2784544	f4	L2000-05	469.94	1229236-86-5	free base	JAK	LY2784544 is a potent JAK2 inhibitor with IC50 of 3 nM, effective in JAK2V617F, 8- and 20-fold selective versus JAK1 and JAK3. Phase 2.	C1C(=NN2C(C=1CN3CCOCC3)=NC(=C2CC4=CC=C(C=C4F)Cl)C)NC5NN=C(C=5)C	200	http://www.selleckchem.com/products/LY2784544.html	JAK/STAT
S2180	MLN2238	g4	L2000-05	361.03	1072833-77-2	free base	Proteasome	MLN2238 inhibits the chymotrypsin-like proteolytic (β5) site of the 20S proteasome with IC50 and Ki of 3.4 nM and 0.93 nM, respectively, also inhibits the caspase-like (β1) and trypsin-like (β2) proteolytic sites, with IC50 of 31 and 3500 nM.	C1=CC(=CC(=C1Cl)C(NCC(N[C@H](B(O)O)CC(C)C)=O)=O)Cl	199	http://www.selleckchem.com/products/MLN-2238.html	Proteases
S2181	MLN9708	h4	L2000-05	517.12	1201902-80-8	free base	Proteasome	MLN9708 immediately hydrolyzed to MLN2238, the biologically active form, on exposure to aqueous solutions or plasma. MLN2238 inhibits the chymotrypsin-like proteolytic (β5) site of the 20S proteasome with IC50/Ki of 3.4 nM/0.93 nM, less potent to β1 and little activity to β2. Phase 3.	C1=CC(=CC(=C1Cl)C(NCC(N[C@H](B2OC(CC(O2)=O)(C(=O)O)CC(=O)O)CC(C)C)=O)=O)Cl	199	http://www.selleckchem.com/products/MLN9708.html	Proteases
S2182	SB743921	a5	L2000-05	553.52	940929-33-9	hydrochloride	Kinesin	SB743921 is a kinesin spindle protein (KSP) inhibitor with Ki of 0.1 nM, almost no affinity to MKLP1, Kin2, Kif1A, Kif15, KHC, Kif4 and CENP-E. Phase 1/2.	C1(=CC(=CC=C1)CC2C(C3=C(OC=2[C@H](N(C(=O)C4=CC=C(C=C4)C)CCCN)C(C)C)C=C(C=C3)Cl)=O).Cl	200	http://www.selleckchem.com/products/SB-743921.html	Cytoskeletal Signaling
S2183	BGJ398 (NVP-BGJ398)	b5	L2000-05	560.48	872511-34-7	free base	FGFR	BGJ398 (NVP-BGJ398) is a potent and selective FGFR inhibitor for FGFR1/2/3 with IC50 of 0.9 nM/1.4 nM/1 nM, >40-fold selective for FGFR versus FGFR4 and VEGFR2, and little activity to Abl, Fyn, Kit, Lck, Lyn and Yes. Phase 2.	N(C(=O)NC1C(=C(C=C(C=1Cl)OC)OC)Cl)(C)C2N=CN=C(C=2)NC3C=CC(=CC=3)N4CCN(CC4)CC	10	http://www.selleckchem.com/products/bgj398-nvp-bgj398.html	Angiogenesis
S2185	AST-1306	c5	L2000-05	621.08	1050500-29-2	mesylate	EGFR	AST-1306 is a novel irreversible inhibitor of EGFR and ErbB2 with IC50 of 0.5 nM and 3 nM, also effective in mutation EGFR T790M/L858R, more potent to ErbB2-overexpressing cells, 3000-fold selective for ErbB family than other kinases,	C(C=C)(=O)NC1(=CC2=C(N=CN=C(C=C1)2)NC3C=C(C(=CC=3)OCC4C=C(C=CC=4)F)Cl).C5=CC(=CC=C5S(O)(=O)=O)C	199	http://www.selleckchem.com/products/ast-1306.html	Protein Tyrosine Kinase
S2186	SB505124	d5	L2000-05	335.4	694433-59-5	free base	TGF-beta/Smad	SB505124 is a selective inhibitor of TGFβR for ALK4, ALK5 with IC50 of 129 nM and 47 nM, respectively, also inhibits ALK7, but does not inhibit ALK1, 2, 3, or 6.	C1(=CC=CC(=N1)C2NC(=NC=2C3=CC4=C(C=C3)OCO4)C(C)(C)C)C	199	http://www.selleckchem.com/products/sb-505124.html	TGF-beta/Smad
S2187	Avasimibe	e5	L2000-05	501.72	166518-60-1	free base	P450 (e.g. CYP17)	Avasimibe inhibits ACAT with IC50 of 3.3 μM, also inhibits human P450 isoenzymes CYP2C9, CYP1A2 and CYP2C19 with IC50 of 2.9 μM, 13.9 μM and 26.5 μM,	C1=C(C=C(C(=C1C(C)C)CC(NS(OC2=C(C=CC=C2C(C)C)C(C)C)(=O)=O)=O)C(C)C)C(C)C	199	http://www.selleckchem.com/products/Avasimibe(CI-1011).html	Metabolism
S2192	AZD8931 (Sapitinib)	f5	L2000-05	473.93	848942-61-0	free base	HER2,EGFR	AZD8931 is a reversible, ATP competitive inhibitor of EGFR, ErbB2 and ErbB3 with IC50 of 4 nM, 3 nM and 4 nM, more potent than Gefitinib or Lapatinib against NSCLC cell, 100-fold more selective for the ErbB family than MNK1 and Flt. Phase 1/2.	C1(=C(C=C2C(=C1)C(=NC=N2)NC3=C(F)C(=CC=C3)Cl)OC)OC4CCN(CC4)CC(NC)=O	84	http://www.selleckchem.com/products/AZD8931.html	Protein Tyrosine Kinase
S2193	GSK461364	g5	L2000-05	543.6	929095-18-1	free base	PLK	GSK461364 inhibits purified Plk1 with Ki of 2.2 nM. It is more than 1000-fold selective against Plk2/3. Phase 1.	C1N(CCN(C1)CC2=CC3=C(C=C2)N=CN3C4=CC(=C(S4)C(=O)N)O[C@H](C)C5=CC=CC=C5C(F)(F)F)C	18	http://www.selleckchem.com/products/GSK461364.html	Cell Cycle
S2194	R406	h5	L2000-05	628.63	841290-81-1	besylate	Syk,FLT3	R406 is a potent Syk inhibitor with IC50 of 41 nM, strongly inhibits Syk but not Lyn, 5-fold less potent to Flt3. Phase 2.	C1(=C(C=C(C=C1OC)NC2=NC(=C(C=N2)F)NC3=NC4=C(C=C3)OC(C(N4)=O)(C)C)OC)OC.C5=CC=CC(=C5)S(O)(=O)=O	200	http://www.selleckchem.com/products/R406.html	Angiogenesis
S2195	CYT997 (Lexibulin)	a6	L2000-05	434.53	917111-44-5	free base	Microtubule Associated	CYT997 is a potent microtubule polymerization inhibitor with IC50 of 10-100 nM in cancer cell lines. Phase 1/2.	N1=CC(=C(N=C1C2=CC(=C(C=C2)NC(=O)NCC)OC)N[C@H](C3=CC=CN=C3)CCC)C	200	http://www.selleckchem.com/products/CYT997.html
S2197	A-966492	b6	L2000-05	324.35	934162-61-5	free base	PARP	A-966492 is a novel and potent inhibitor of PARP1 and PARP2 with Ki of 1 nM and 1.5 nM, respectively.	C1=CC(=C2C(=C1)N=C(N2)C3=CC=C(C=C3F)[C@H]4NCCC4)C(N)=O	200	http://www.selleckchem.com/products/A-966492.html
S2198	SGI-1776 free base	c6	L2000-05	405.42	1025065-69-3	free base	Pim	SGI-1776 is a novel ATP competitive inhibitor of Pim1 with IC50 of 7 nM, 50- and 10-fold selective versus Pim2 and Pim3, also potent to Flt3 and haspin. Phase 1.	C1C(=NN2C(C=1)=NC=C2C3=CC=CC(=C3)OC(F)(F)F)NCC4CCN(CC4)C	199	http://www.selleckchem.com/products/SGI-1776.html	JAK/STAT
S2199	Aliskiren Hemifumarate	d6	L2000-05	609.83	173334-58-2	fumarate	RAAS	Aliskiren hemifumarate is a direct renin inhibitor with IC50 of 1.5 nM.	C(/C=C/C(O)=O)(O)=O.C1(=C(C=C(C=C1)C[C@@H](C[C@@H]([C@H](C[C@H](C(NCC(C(N)=O)(C)C)=O)C(C)C)O)N)C(C)C)OCCCOC)OC.C2(=C(C=C(C=C2)C[C@@H](C[C@@H]([C@H](C[C@H](C(NCC(C(N)=O)(C)C)=O)C(C)C)O)N)C(C)C)OCCCOC)OC	163	http://www.selleckchem.com/products/Aliskiren-hemifumarate.html	Endocrinology & Hormones
S2200	Raf265 derivative	e6	L2000-05	504.39	N/A	free base	VEGFR,Raf	A derivative of Raf265, however, the effects of this derivative are not known.	C12=C(C=CC(=C1)OC3=CC=NC(=C3)C4NC(=CN=4)C(F)(F)F)NC(=N2)NC5=CC=C(C=C5)C(F)(F)F	200	http://www.selleckchem.com/products/Raf265-derivative.html
S2201	BMS-794833	f6	L2000-05	468.84	1174046-72-0	free base	VEGFR,c-Met	BMS-794833 is a potent ATP competitive inhibitor of Met/VEGFR2 with IC50 of 1.7 nM/15 nM, also inhibits Ron, Axl and Flt3 with IC50 of <3 nM; a prodrug of BMS-817378. Phase 1.	N1=C(C(=C(C=C1)OC2=CC=C(C=C2F)NC(C3=CNC=C(C3=O)C4=CC=C(C=C4)F)=O)Cl)N	200	http://www.selleckchem.com/products/BMS-794833.html	Protein Tyrosine Kinase
S2202	NVP-BHG712	g6	L2000-05	503.48	940310-85-0	free base	Raf,Src,Bcr-Abl,VEGFR,Ephrin receptor	NVP-BHG712 is a specific EphB4 inhibitor with ED50 of 25 nM that discriminates between VEGFR and EphB4 inhibition; also shows activity against c-Raf, c-Src and c-Abl with IC50 of 0.395 μM, 1.266 μM and 1.667 μM, respectively.	C12=C(N=C(N=C1NC3=CC(=CC=C3C)C(NC4=CC=CC(=C4)C(F)(F)F)=O)C5=CC=CN=C5)N(N=C2)C	200	http://www.selleckchem.com/products/NVP-BHG712.html	Protein Tyrosine Kinase
S2205	OSI-420	h6	L2000-05	415.87	183320-51-6	hydrochloride	EGFR	OSI-420 is the active metabolite of Erlotinib (EGFR inhibitor with IC50 of 2 nM).	C1(=C(C=CC=C1NC2=NC=NC3=C2C=C(C(=C3)OCCOC)OCCO)C#C).Cl	199	http://www.selleckchem.com/products/OSI-420-Desmethyl-Erlotinib,CP-473420.html	Protein Tyrosine Kinase
S2207	PIK-293	a7	L2000-05	397.43	900185-01-5	free base	PI3K	PIK-293 is a PI3K inhibitor, mostly for PI3Kδ with IC50 of 0.24 μM, 500-, 100- and 50-fold less potent to PI3Kα/β/γ, respectively.	C1(N(C(C2=C(N=1)C=CC=C2C)=O)C3=C(C=CC=C3)C)CN4N=CC5=C4N=CN=C5N	201	http://www.selleckchem.com/products/PIK-293.html	PI3K/Akt/mTOR
S2209	Vinflunine Tartrate	b7	L2000-05	967.02	1201898-17-0	tartrate	Microtubule Associated	Vinflunine is a new vinca alkaloid uniquely fluorinated with the properties of mitotic-arresting and tubulin-interacting activity. Phase 2/3.	C1(=C(C=C2C(=C1)[C@]34[C@@](N2C)([C@@]([C@@H]([C@]5([C@]3(N(CC=C5)CC4)[H])CC)OC(C)=O)(O)C(OC)=O)[H])OC)[C@@]6(C7=C(C8=C(N7)C=CC=C8)CN9C[C@@H](C[C@H](C6)C9)C(C)(F)F)C(OC)=O.C([C@@H]([C@H](C(=O)O)O)O)(=O)O	199	http://www.selleckchem.com/products/Vinflunine-Tartrate.html	Cytoskeletal Signaling
S2214	AZ 960	c7	L2000-05	354.36	905586-69-8	free base	JAK	AZ 960 is a novel ATP competitive JAK2 inhibitor with IC50 and Ki of <3 nM and 0.45 nM, 3-fold selectivity of AZ960 for JAK2 over JAK3.	C1=C(C(=NC(=C1F)NC2C=C(NN=2)C)N[C@H](C3=CC=C(C=C3)F)C)C#N	200	http://www.selleckchem.com/products/AZ-960.html	JAK/STAT
S2215	DAPT (GSI-IX)	d7	L2000-05	432.46	208255-80-5	free base	Gamma-secretase,Beta Amyloid	DAPT (GSI-IX) is a novel γ-secretase inhibitor, which inhibits Aβ production with IC50 of 20 nM in HEK 293 cells.	C1(=CC(=CC(=C1)CC(=O)N[C@@H](C)C(N[C@H](C(=O)OC(C)(C)C)C2=CC=CC=C2)=O)F)F	198	http://www.selleckchem.com/products/DAPT-GSI-IX.html	Proteases
S2216	Mubritinib (TAK 165)	e7	L2000-05	468.47	366017-09-6	free base	HER2	Mubritinib (TAK-165) is a potent inhibitor of HER2/ErbB2 with IC50 of 6 nM; no activity to EGFR, FGFR, PDGFR, JAK1, Src and Blk.	C1=C(C=CC(=C1)/C=C/C2OC=C(N=2)COC3=CC=C(C=C3)CCCCN4N=NC=C4)C(F)(F)F	27	http://www.selleckchem.com/products/Mubritinib-TAK-165.html	Protein Tyrosine Kinase
S2218	PP242	f7	L2000-05	308.34	1092351-67-1	free base	mTOR,Autophagy	PP242 is a selective mTOR inhibitor with IC50 of 8 nM; targets both mTOR complexes with >10- and 100-fold selectivity for mTOR than PI3Kδ or PI3Kα/β/γ, respectively.	N1=CN=C2C(=C1N)C(=NN2C(C)C)C3NC4=C(C=3)C=C(C=C4)O	201	http://www.selleckchem.com/products/PP242.html	PI3K/Akt/mTOR
S2219	CYT387	g7	L2000-05	414.46	1056634-68-4	free base	JAK	CYT387 is an ATP-competitive inhibitor of JAK1/JAK2 with IC50 of 11 nM/18 nM, ~10-fold selectivity versus JAK3. Phase 1/2.	C1=C(C=CC(=C1)NC2=NC=CC(=N2)C3=CC=C(C=C3)C(NCC#N)=O)N4CCOCC4	200	http://www.selleckchem.com/products/Cyt387.html	JAK/STAT
S2220	SB590885	h7	L2000-05	453.54	405554-55-4	free base	Raf	SB590885 is a potent B-Raf inhibitor with Ki of 0.16 nM, 11-fold greater selectivity for B-Raf over c-Raf, no inhibition to other human kinases.	N1C(=C(NC=1C2=CC=C(C=C2)OCCN(C)C)C3=CC=C4C(=C3)CCC/4=N/O)C5=CC=NC=C5	11	http://www.selleckchem.com/products/SB590885.html	MAPK
S2221	Apatinib	a8	L2000-05	493.58	811803-05-1	sulfate	VEGFR	Apatinib is an orally bioavailable, selective VEGFR2 inhibitor with IC50 of 1 nM.	S(=O)(O)(C)=O.C1=CN=C(C(=C1)C(NC2=CC=C(C=C2)C3(CCCC3)C#N)=O)NCC4=CC=NC=C4	44	http://www.selleckchem.com/products/Apatinib-YN968D1.html	Protein Tyrosine Kinase
S2222	PF-3716556	b8	L2000-05	394.47	928774-43-0	free base	ATPase,Proton Pump	PF 3716556 is a potent and selective P-CAB (potassium-competitive acid blocker), with pIC50 of 6.026 and 7.095 for the inhibition of porcine H+,K+-ATPase activity in ion-leaky and ion-tight assay, respectively, inhibits gastric acid secretion, displays no activity at Na+,K+-ATPase, used for the treatment of gastroesophageal reflux disease.	C1=CC(=C2C(=C1)OCC[C@H]2NC3=CC(=CN4C3=NC(=C4)C)C(N(CCO)C)=O)C	200	http://www.selleckchem.com/products/PF-3716556.html
S2224	UK 383367	c8	L2000-05	324.38	348622-88-8	free base	Procollagen C Proteinase	UK-383367 is a procollagen C-proteinase inhibitor with IC50 of 44 nM, has excellent selectivity over MMPs.	C1([C@H](CCCC2CCCCC2)CC(NO)=O)=NC(C(N)=O)=NO1	200	http://www.selleckchem.com/products/uk-383367.html	Metabolism
S2225	TAME	d8	L2000-05	342.41	901-47-3	free base	E3 Ligase ,APC	Tosyl-L-Arginine Methyl Ester (TAME) is an APC inhibitor.	C1=C(C=CC(=C1)S(N[C@H](C(OC)=O)CCCNC(=N)N)(=O)=O)C	201	http://www.selleckchem.com/products/TAME.html	Cell Cycle
S2226	CAL-101 (Idelalisib, GS-1101)	e8	L2000-05	415.42	870281-82-6	free base	PI3K	CAL-101 (Idelalisib, GS-1101) is a selective p110δ inhibitor with IC50 of 2.5 nM; shown to have 40- to 300-fold greater selectivity for p110δ thanp110α/β/γ, and 400- to 4000-fold more selectivity to p110δ than C2β, hVPS34, DNA-PK and mTOR. Phase 3.	C1=CC=C2C(=C1F)C(N(C(=N2)[C@@H](NC3=C4C(=NC=N3)NC=N4)CC)C5=CC=CC=C5)=O	199	http://www.selleckchem.com/products/CAL-101.html	PI3K/Akt/mTOR
S2227	PIK-294	f8	L2000-05	489.53	900185-02-6	free base	PI3K	PIK-294 is a highly selective p110δ inhibitor with IC50 of 10 nM, 1000-, 49- and 16-fold less potent to PI3Kα/β/γ, respectively.	N1=CN=C2C(=C1N)C(=NN2CC3N(C(C4=C(N=3)C=CC=C4C)=O)C5=C(C=CC=C5)C)C6=CC(=CC=C6)O	200	http://www.selleckchem.com/products/PIK-294.html	PI3K/Akt/mTOR
S2228	VX-765	g8	L2000-05	509	273404-37-8,851091-96-8	free base	Caspase	VX-765 is a potent and selective inhibitor of caspase-1 with Ki of 0.8 nM.	C1(=CC(=C(C=C1)N)Cl)C(N[C@H](C(=O)N2[C@@H](CCC2)C(N[C@H]3CC(O[C@@H]3OCC)=O)=O)C(C)(C)C)=O	196	http://www.selleckchem.com/products/VX-765.html	Apoptosis
S2229	Eltrombopag	h8	L2000-05	442.47	496775-61-2	free base	Others	Eltrombopag is a member of the biarylhydrazone class, which is a nonpeptide agonist of the thrombopoietin receptor (TpoR).	C1=C(C(=C(C=C1)C2=CC=CC(=C2)C(O)=O)O)N/N=C3/C(N(N=C3C)C4=CC=C(C(=C4)C)C)=O	201	http://www.selleckchem.com/products/Eltrombopag-SB-497115-GR.html	Others
S2230	LY2157299	a9	L2000-05	369.42	700874-72-2	free base	TGF-beta/Smad	LY2157299 is a potent TGFβ receptor I (TβRI) inhibitor with IC50 of 56 nM. Phase 2.	C1(=CC=CC(=N1)C2=NN3C(=C(C4=CC=NC5=C4C=C(C=C5)C(=O)N)2)CCC3)C	200	http://www.selleckchem.com/products/ly2157299.html	TGF-beta/Smad
S2231	Telatinib	b9	L2000-05	409.83	332012-40-5	free base	VEGFR,PDGFR,c-Kit	Telatinib is a potent inhibitor of VEGFR2/3, c-Kit and PDGFRβ with IC50 of 6 nM/4 nM, 1 nM and 15 nM, respectively. Phase 2.	N1=C(C2=C(C(=N1)OCC3=CC(=NC=C3)C(=O)NC)OC=C2)NC4=CC=C(C=C4)Cl	200	http://www.selleckchem.com/products/Telatinib-BAY-57-9352.html	Protein Tyrosine Kinase
S2233	Esomeprazole Sodium	c9	L2000-05	367.4	161796-78-7	free base	ATPase	Esomeprazole sodium (Nexium) is a sodium salt of esomeprazole that is a potent proton pump inhibitor with an IC50 of 0.076 mg/kg.	C1(=CC=C2C(=C1)N=C([N-]2)S(CC3=NC=C(C(=C3C)OC)C)=O)OC.[Na+]	201	http://www.selleckchem.com/products/Esomeprazole-sodium-Nexium-I.V..html	Transmembrane Transporters
S2235	Volasertib (BI 6727)	d9	L2000-05	618.81	755038-65-4	free base	PLK	BI6727 (Volasertib) is a highly potent Plk1 inhibitor with IC50 of 0.87 nM. It shows 6- and 65-fold greater selectivity against Plk2 and Plk3. Phase 2.	[C@H]1(C(N(C2=C(N1C(C)C)N=C(N=C2)NC3=CC=C(C=C3OC)C(N[C@@H]4CC[C@H](CC4)N5CCN(CC5)CC6CC6)=O)C)=O)CC	80	http://www.selleckchem.com/products/BI6727-Volasertib.html	Cell Cycle
S2238	Palomid 529 (P529)	e9	L2000-05	406.43	914913-88-5	free base	mTOR	Palomid 529 inhibits both the mTORC1 and mTORC2 complexes, reduces phosphorylation of pAktS473, pGSK3βS9, and pS6 but no effect observed on pMAPK or pAktT308. Phase 1.	C1=C(C=CC(=C1)COC2=C(C=C3C(=C2)OC(C4=C3C=CC(=C4)C(C)O)=O)OC)OC	199	http://www.selleckchem.com/products/Palomid-529-P529.html	PI3K/Akt/mTOR
S2240	Fesoterodine Fumarate	f9	L2000-05	527.65	286930-03-8	fumarate	AChR	Fesoterodine fumarate (Toviaz) is an antimuscarinic agent and is rapidly de-esterified to its active metabolite 5-hydroxymethyl tolterodine that is a muscarinic receptor antagonist.	C1(=C(C=CC=C1)[C@@H](CCN(C(C)C)C(C)C)C2=C(C=CC(=C2)CO)OC(C(C)C)=O).C(=C/C(O)=O)/C(O)=O	200	http://www.selleckchem.com/products/Fesoterodine-fumarate-Toviaz.html	Neuronal Signaling
S2242	GW791343 HCl	g9	L2000-05	483.81	309712-55-8	hydrochloride	P2 Receptor	GW791343 HCl is aHCl salt form of GW791343, which is a non-competitive allosteric modulator of human P2X7 receptor inhibitor with pIC50 of 7.	N1(CC2=CC(=C(C=C2)C)NC(CNC3=CC(=C(C=C3)F)F)=O)(CCNCC1).Cl.Cl.Cl	10	http://www.selleckchem.com/products/GW-791343-hydrochloride.html
S2243	Degrasyn (WP1130)	h9	L2000-05	384.27	856243-80-6	free base	DUB,Bcr-Abl	WP1130 (Degrasyn) is a selective deubiquitinase (DUB: USP5, UCH-L1, USP9x, USP14, and UCH37) inhibitor and also suppresses Bcr/Abl, also a JAK2 transducer (without affecting 20S proteasome) and activator of transcription (STAT).	C1(=CC=CC(=N1)/C=C(/C(N[C@H](C2=CC=CC=C2)CCC)=O)C#N)Br	200	http://www.selleckchem.com/products/WP1130.html	Angiogenesis
S2244	AR-42	a10	L2000-05	312.36	935881-37-1	free base	HDAC	AR-42 is an HDAC inhibitor with IC50 30 nM.	C1=CC=C(C=C1)[C@@H](C(NC2=CC=C(C=C2)C(NO)=O)=O)C(C)C	201	http://www.selleckchem.com/products/AR-42-HDAC-42.html	Epigenetics
S2246	Abiraterone Acetate	b10	L2000-05	391.55	154229-18-2	acetate	P450 (e.g. CYP17)	Abiraterone Acetate is an acetate salt form of Abiraterone which is a steroidal cytochrome CYP17 inhibitor with IC50 of 72 nM.	N1=CC(=CC=C1)C2[C@@]3([C@@](CC=2)([C@@]4([C@@](CC3)([C@@]5(C(=CC4)C[C@H](CC5)OC(C)=O)C)[H])[H])[H])C	10	http://www.selleckchem.com/products/Abiraterone-Acetate-CB7630.html	Metabolism
S2247	BKM120 (NVP-BKM120, Buparlisib)	c10	L2000-05	410.39	944396-07-0	free base	PI3K	BKM120 is a selective PI3K inhibitor of p110α/β/δ/γ with IC50 of 52 nM/166 nM/116 nM/262 nM, respectively. Reduced potency against VPS34, mTOR, DNAPK, with little activity to PI4Kβ. Phase 1/2.	C1=C(N=CC(=C1C(F)(F)F)C2=NC(=NC(=C2)N3CCOCC3)N4CCOCC4)N	199	http://www.selleckchem.com/products/BKM-120.html	PI3K/Akt/mTOR
S2248	CX-4945 (Silmitasertib)	d10	L2000-05	349.77	1009820-21-6	free base	Others	CX-4945 is a potent and selective inhibitor of CK2 (casein kinase 2) with IC50 of 1 nM, less potent to Flt3, Pim1 and CDK1 (inactive in cell-based assay). Phase 1.	C1=NC=C2C(=C1)C(=NC3=C2C=CC(=C3)C(=O)O)NC4=CC(=CC=C4)Cl	45	http://www.selleckchem.com/products/cx-4945-silmitasertib.html	Others
S2252	(+)-Usniacin	e10	L2000-05	344.32	7562-61-0	free base	Others	(+)-Usniacin is a naturally occurring dibenzofuran derivative found in several lichen species.	C1(C(C=C2[C@@](C=1O)(C3=C(O2)C(=C(C(=C3O)C)O)C(C)=O)C)=O)C(=O)C	10	http://www.selleckchem.com/products/(+)-Usniacin(D-Usnic-acid).html	Others
S2253	3-Indolebutyric acid (IBA)	f10	L2000-05	203.24	133-32-4	free base	Others	3-Indolebutyric acid(IBA) is a plant hormone in the auxin family and is an ingredient in many commercial plant rooting horticultural products.	C1=CC=CC2=C1NC=C2CCCC(O)=O	201	http://www.selleckchem.com/products/3-Indolebutyric-acid(IBA).html	Others
S2259	Aloe-emodin	g10	L2000-05	270.24	481-72-1	free base	Others	Aloe-emodin is an interferon-inducing agent with IC50 of about 1 μg/mL for JEV and of about 0.33 μg/mL for EV71.	C12=C(C=C(C=C1O)CO)C(C3=C(C2=O)C(=CC=C3)O)=O	10	http://www.selleckchem.com/products/Aloe-emodin.html	Others
S2260	Laetrile	h10	L2000-05	457.43	29883-15-6	free base	Others	Laetrile is a glycoside initially isolated from the seeds of the tree Prunus dulcis, also known as bitter almonds.	[C@H]1([C@H]([C@@H](O[C@@H]([C@@H]1O)CO)OC[C@@H]2[C@H]([C@@H]([C@H]([C@@H](O2)O[C@H](C3=CC=CC=C3)C#N)O)O)O)O)O	201	http://www.selleckchem.com/products/Amygdalin.html	Others
S2261	Andrographolide	a11	L2000-05	350.45	5508-58-7	free base	Others	Andrographolide is a labdane diterpenoid that is the main bioactive component of the medicinal plant Andrographis paniculata.	[C@@H]1([C@]([C@@]2([C@@](CC1)([C@H](C(CC2)=C)C/C=C3/C(OCC3O)=O)C)[H])(CO)C)O	199	http://www.selleckchem.com/products/Andrographolide.html	Others
S2266	Asiatic Acid	b11	L2000-05	488.7	464-92-6	free base	p38 MAPK	Asiatic acid is the aglycone of asiaticoside isolated from the plant Centella asiatica, commonly used in wound healing.	[C@@H]1([C@@H]([C@]([C@]2([C@](C1)([C@]3([C@@](CC2)([C@]4(C(=CC3)[C@@]5([C@@](CC4)(CC[C@H]([C@H]5C)C)C(O)=O)[H])C)C)[H])C)[H])(CO)C)O)O	200	http://www.selleckchem.com/products/Asiatic-acid.html	MAPK
S2267	Azomycin	c11	L2000-05	113.07	527-73-1	free base	Others	Azomycin is an antimicrobial antibiotic produced by a strain of Nocardia mesenterica.	O=[N+](C1=NC=CN1)[O-]	203	http://www.selleckchem.com/products/Azomycin(2-Nitroimidazole).html	Others
S2269	Baicalin	d11	L2000-05	446.36	21967-41-9	free base	Others	Baicalin is a known prolyl endopeptidase inhibitor and affects the GABA receptors.	[C@@H]1([C@@H]([C@H]([C@H](O[C@H]1C(=O)O)OC2=C(O)C(=C3C(=C2)OC(=CC3=O)C4=CC=CC=C4)O)O)O)O	199	http://www.selleckchem.com/products/Baicalin.html	Others
S2270	Bergenin	e11	L2000-05	328.27	477-90-7	free base	Others	Bergenin is trihydroxybenzoic acid glycoside and the C-glycoside of 4-O-methyl gallic acid.	[C@H]1([C@H]([C@@H]([C@@]2([C@@](O1)(C3=C(C(O2)=O)C=C(C(=C3O)OC)O)[H])[H])O)O)CO	201	http://www.selleckchem.com/products/Bergenin-(Cuscutin).html	Others
S2276	Bilobalide	f11	L2000-05	326.3	33570-04-6	free base	Others	Bilobalide is a biologically active terpenic trilactone present in Ginkgo biloba.	O1C([C@@]23C4([C@@]1(OC([C@@H]4O)=O)[H])[C@](C[C@@]2(OC(C3)=O)[H])(C(C)(C)C)O)=O	199	http://www.selleckchem.com/products/Bilobalide.html	Others
S2282	Cinchonidine	g11	L2000-05	294.39	485-71-2	free base	Others	Cinchonidine is an alkaloid used in asymmetric synthesis in organic chemistry.	C1=C2C(=CC=C1)N=CC=C2[C@H]([C@]3(N4CCC(C3)[C@](C4)(C=C)[H])[H])O	200	http://www.selleckchem.com/products/Cinchonidine.html	Others
S2286	Cyclosporin A	h11	L2000-05	1202.61	59865-13-3	free base	Others	Cyclosporin A is an immunosuppressive agent, binds to the cyclophilin and then inhibits calcineurin with IC50 of 7 nM, widely used in organ transplantation to prevent rejection. Phase 4.	N1(C(=O)[C@@H](N(C(=O)[C@H](NC([C@@H](NC([C@@H](N(C([C@@H](NC([C@@H](N(C(CN(C([C@H](CC)NC(=O)[C@H](N(C)C([C@@H](C(C)C)N(C(=O)[C@H]1CC(C)C)C)=O)[C@H](O)[C@@H](C/C=C/C)C)=O)C)=O)C)CC(C)C)=O)C(C)C)=O)C)CC(C)C)=O)C)=O)C)C)CC(C)C)C	200	http://www.selleckchem.com/products/Cyclosporin-A(Cyclosporine-A).html	Others
S2290	Dihydroartemisinin (DHA)	a1	L2000-06	284.35	71939-50-9	free base	Others	Dihydroartemisinin (DHA) is a semi-synthetic derivative of artemisinin and isolated from the traditional Chinese herb Artemisia annua.	C1C[C@@]2([C@]34[C@]([C@H]1C)(CC[C@@](O[C@](O[C@H]([C@@H]2C)O)3[H])(C)OO4)[H])[H]	200	http://www.selleckchem.com/products/Dihydroartemisinin(DHA).html	Others					Plate L2000-06	1	2	3	4	5	6	7	8	9	10	11	12
S2296	Enoxolone	b1	L2000-06	470.68	471-53-4	free base	Others	Enoxolone is a pentacyclic triterpenoid derivative of the beta-amyrin type obtained from the hydrolysis of glycyrrhizic acid, which was obtained from the herb liquorice.	C1[C@@](C([C@]2([C@](C1)([C@]3([C@@](CC2)([C@]4(C(=CC3=O)[C@@]5([C@@](CC4)(CC[C@](C5)(C)C(O)=O)C)[H])C)C)[H])C)[H])(C)C)(O)[H]	199	http://www.selleckchem.com/products/Enoxolone(Glycyrrhetin).html	Others					A	1	2	3	4	5	6	7	8	9	10	11	12
S2297	Ergosterol	c1	L2000-06	396.65	57-87-4	free base	Others	Ergosterol is a sterol and a biological precursor (a provitamin) to vitamin D2.	C1[C@@H](CC2[C@](C1)([C@]3(C(=CC=2)[C@]4([C@](CC3)([C@@](CC4)([C@@H](/C=C/[C@@H](C(C)C)C)C)[H])C)[H])[H])C)O	10	http://www.selleckchem.com/products/Ergosterol.html	Others					B
S2302	Glycyrrhizic Acid	d1	L2000-06	822.93	1405-86-3	free base	Others	Glycyrrhizic acid is a widely used anti-inflammatory agent isolated from the licorice root.	C1[C@@H](C([C@]2([C@](C1)([C@]3([C@@](CC2)([C@]4(C(=CC3=O)[C@@]5([C@@](CC4)(CC[C@@](C5)(C(O)=O)C)C)[H])C)C)[H])C)[H])(C)C)O[C@H]6O[C@@H]([C@H]([C@@H]([C@@H]6O[C@@H]7O[C@@H]([C@H]([C@@H]([C@@H]7O)O)O)C(O)=O)O)O)C(O)=O	142	http://www.selleckchem.com/products/Glycyrrhizic-acid.html	Others					C
S2304	Gramine	e1	L2000-06	174.24	87-52-5	free base	Others	Gramine is a naturally occurring indole alkaloid present in several plant species.	C12=C(C=CC=C1)NC=C2CN(C)C	200	http://www.selleckchem.com/products/Gramine.html	Others					D
S2306	Gynostemma Extract	f1	L2000-06	917.13	80321-63-7	free base	Others	Gynostemma Extract is a saponins extract derived from the Gynostemma pentaphyllum.	C1[C@@H](C([C@]2([C@](C1)([C@]3([C@@](CC2)([C@]4([C@]([C@@H](C3)O)([C@@H](CC4)[C@](O[C@@H]5O[C@@H]([C@H]([C@@H]([C@@H]5O)O)O)CO[C@@H]6OC[C@H]([C@@H]([C@@H]6O)O)O)(C)CCC=C(C)C)[H])C)C)[H])C)[H])(C)C)O[C@@H]7O[C@@H]([C@H]([C@@H]([C@@H]7O)O)O)CO	206	http://www.selleckchem.com/products/Gynostemma-Extract.html	Others					E
S2311	Hyodeoxycholic acid (HDCA)	g1	L2000-06	392.57	83-49-8	free base	Others	Hyodeoxycholic(HDCA) acid is a secondary bile acid, one of the metabolic byproducts of intestinal bacteria.	C1[C@H](C[C@@]2([C@](C1)([C@]3([C@@](C[C@@H]2O)([C@]4([C@](CC3)([C@@H](CC4)[C@H](C)CCC(O)=O)C)[H])[H])[H])C)[H])O	201	http://www.selleckchem.com/products/Hyodeoxycholic-acid(HDCA).html	Others					F
S2312	Icariin	h1	L2000-06	676.66	489-32-7	free base	PDE	Icariin is a cGMP-specific PDE5 inhibitor with IC50 of 0.432 μM, 167-fold more selective for PDE5 than PDE4.	[C@H]1([C@H]([C@@H]([C@H](C(O1)OC2C=C(C3=C(C=2CC=C(C)C)OC(=C(C3=O)OC4O[C@H]([C@@H]([C@H]([C@@H]4O)O)O)C)C5=CC=C(C=C5)OC)O)O)O)O)CO	73	http://www.selleckchem.com/products/Icariin.html	Metabolism					G
S2314	Kaempferol	a2	L2000-06	286.23	520-18-3	free base	Others	Kaempferol is a natural flavonol, a type of flavonoid, that has been isolated from plant sources.	C1(=CC(=C2C(=C1)OC(=C(C2=O)O)C3=CC=C(C=C3)O)O)O	199	http://www.selleckchem.com/products/Kaempferol.html	Others					H
S2317	L-(+)-Rhamnose Monohydrate	b2	L2000-06	182.17	10030-85-0	monohydrate	Others	L(+)-Rhamnose (Rham) is a naturally-occurring deoxy sugar that is found primarily in plants and some bacteria.	[C@H]1([C@H]([C@H](C(O[C@@H]1C)O)O)O)O.O	10	http://www.selleckchem.com/products/L(+)-Rhamnose-Monohydrate.html	Others					H
S2321	Magnolol	c2	L2000-06	266.33	528-43-8	free base	Others	Magnolol is a bioactive lignin found in the bark of the Houpu magnolia (Magnolia officinalis) which shows antifungal properties.	C1=CC(=C(C=C1CC=C)C2=CC(=CC=C2O)CC=C)O	199	http://www.selleckchem.com/products/Magnolol(2,2-Bichavicol).html	Others
S2322	(+)-Matrine	d2	L2000-06	248.36	519-02-8	free base	Opioid Receptor	Matrine((+)-Matrine) is an alkaloid found in plants from the Sophora family, which has a variety of pharmacological effects, including anti-cancer effects, and action as a kappa opioid receptor agonist.	C1CCN2[C@]3([C@]1(CN4[C@@]([C@](CCC2)3[H])(CCCC4=O)[H])[H])[H]	10	http://www.selleckchem.com/products/Matrine((+)-Matrine).html	Neuronal Signaling
S2323	Methyl-Hesperidin	e2	L2000-06	642.6	11013-97-1	free base	Others	Methyl Hesperidin is a flavanone glycoside (flavonoid) (C28H34O15) found abundantly in citrus fruits. Its aglycone form is called hesperetin.	[C@H]1([C@H]([C@H]([C@@H](O[C@@H]1C)OC[C@@H]2[C@H]([C@@H]([C@H]([C@@H](O2)OC3=CC(=C4C(=C3)O[C@@H](CC4=O)C5=CC=C(C(=C5)O)OC)O)O)O)O)O)O)O.CO	10	http://www.selleckchem.com/products/Methyl-Hesperidin.html	Others
S2325	Morin Hydrate	f2	L2000-06	320.25	6202-27-3	hydrate	Others	Morin hydrate(Aurantica) is a flavonoid isolated from Maclura pomifera (Osage orange), Maclura tinctoria (old fustic) and from leaves of Psidium guajava (common guava).	C1(=CC(=C2C(=C1)OC(=C(C2=O)O)C3=CC=C(C=C3O)O)O)O.O	199	http://www.selleckchem.com/products/Morin-hydrate(Aurantica).html	Others
S2326	Myricetin	g2	L2000-06	318.24	529-44-2	free base	Others	Myricetin(Cannabiscetin) is a flavonoid found in many grapes, berries, fruits, vegetables, herbs, as well as other plants, which has antioxidant and anti tumor properties.	C1(=CC(=C2C(=C1)OC(=C(C2=O)O)C3=CC(=C(C(=C3)O)O)O)O)O	201	http://www.selleckchem.com/products/Myricetin(Cannabiscetin).html	Others
S2327	Myricitrin	h2	L2000-06	464.38	17912-87-7	free base	Others	Myricitrin, a flavonoid compound isolated from the root bark of Myrica cerifera, which exerts antinociceptive effects.	C1(=CC(=C2C(=C1)OC(=C(C2=O)O[C@@H]3O[C@H]([C@@H]([C@H]([C@@H]3O)O)O)C)C4=CC(=C(C(=C4)O)O)O)O)O	200	http://www.selleckchem.com/products/Myricitrin(Myricitrine).html	Others
S2329	Naringin	a3	L2000-06	580.53	10236-47-2	free base	Others	Naringin is a flavanone glycoside, which exerts a variety of pharmacological effects such as antioxidant activity, blood lipid lowering, anticancer activity, and inhibition of cytochrome P450 enzymes.	C1=C(C=C2C(=C1O)C(C[C@H](O2)C3=CC=C(C=C3)O)=O)O[C@@H]4O[C@@H]([C@H]([C@@H]([C@@H]4O[C@@H]5O[C@H]([C@@H]([C@H]([C@@H]5O)O)O)C)O)O)CO	199	http://www.selleckchem.com/products/Naringin(Naringoside).html	PI3K/Akt/mTOR
S2331	Neohesperidin Dihydrochalcone (Nhdc)	b3	L2000-06	612.58	20702-77-6	free base	Others	Neohesperidin dihydrochalcone(Nhdc), sometimes abbreviated to neohesperidin DC or simply NHDC, is an artificial sweetener derived from citru	C1=C(C=C(C(=C1O)C(CCC2=CC(=C(C=C2)OC)O)=O)O)O[C@@H]3O[C@@H]([C@H]([C@@H]([C@@H]3O[C@H]4[C@H](O)[C@@H]([C@H]([C@@H](O4)C)O)O)O)O)CO	10	http://www.selleckchem.com/products/Neohesperidin-dihydrochalcone(Nhdc).html
S2332	Neohesperidin	c3	L2000-06	610.56	13241-33-3	free base	Others	Neohesperidin, a flavanone glycoside found in citrus fruits, is an antioxidant agent.	C1=C(C=C2C(=C1O)C(C[C@H](O2)C3=CC(=CC(=C3)O)OC)=O)O[C@@H]4O[C@@H]([C@H]([C@@H]([C@@H]4O[C@@H]5O[C@H]([C@@H]([C@H]([C@@H]5O)O)O)C)O)O)CO	199	http://www.selleckchem.com/products/Neohesperidin.html	Others
S2334	Oleanolic Acid	d3	L2000-06	456.7	508-02-1	free base	Others	Oleanolic Acid is a non-toxic, hepatoprotective triterpenoid found in Phytolacca Americana, which exerts antitumor and antiviral properties.	C1[C@@H](C([C@]2([C@](C1)([C@]3([C@@](CC2)([C@]4(C(=CC3)[C@@]5(C(CC4)[C@@H](CC(C5)(C)C)C(=O)O)[H])C)C)[H])C)[H])(C)C)O	45	http://www.selleckchem.com/products/Oleanolic-Acid(Caryophyllin).html	Others
S2335	Oridonin	e3	L2000-06	364.43	28957-04-2	free base	Others	Oridonin, a diterpenoid purified from Rabdosia rubescens, is an antitumor agent.	[C@]12(C(CC[C@@H]([C@@]31C4[C@]5(C(C([C@@]([C@H]5O)(CC4)[H])=C)=O)[C@]([C@@H]2O)(O)OC3)O)(C)C)[H]	200	http://www.selleckchem.com/products/Oridonin(Isodonol).html	Others
S2336	Orotic acid (6-Carboxyuracil)	f3	L2000-06	156.1	65-86-1	free base	Others	Orotic acid(6-Carboxyuracil) is a heterocyclic compound and an acid.	C1=C(NC(NC1=O)=O)C(O)=O	10	http://www.selleckchem.com/products/Orotic-acid(6-Carboxyuracil).html	Others
S2338	Oxymatrine	g3	L2000-06	264.36	16837-52-8	free base	Others	Oxymatrine is a quinolizidine alkaloid extracted from the root of Sophora flavescens, which is used for the treatment of viral hepatitis, cancer, viral myocarditis, gastrointestinal hemorrhage and skin diseases.	C1CC[N+]2([C@]3([C@]1(CN4[C@@]([C@](CCC2)3[H])(CCCC4=O)[H])[H])[H])[O-]	200	http://www.selleckchem.com/products/Oxymatrine(Matrine-N-oxide).html	Others
S2341	(-)-Parthenolide	h3	L2000-06	248.32	20554-84-1	free base	E3 Ligase	(-)-Parthenolide is a sesquiterpene lactone which occurs naturally in the plant feverfew(Tanacetum parthenium) and also promotes the ubiquitination of MDM2 and activates p53 cellular functions.	C1C[C@@]2([C@H]([C@@H]3[C@@H](CC/C(=C\1)C)C(C(O3)=O)=C)O2)C	10	http://www.selleckchem.com/products/Parthenolide((-)-Parthenolide).html	Ubiquitin
S2346	Puerarin	a4	L2000-06	416.38	3681-99-0	free base	Others	Puerarin (Kakonein), an isoflavones found in the root of Radix puerariae, is a 5-HT2C receptor and benzodiazepine site antagonist.	C12=C(C(=C(C=C1)O)O[C@H]3[C@@H]([C@H]([C@@H]([C@H](O3)CO)O)O)O)OC=C(C2=O)C4=CC=C(C=C4)O	10	http://www.selleckchem.com/products/Puerarin(Kakonein).html	Others
S2347	Quercetin Dihydrate	b4	L2000-06	338.27	6151-25-3	dihydrate	Others	Quercetin, a polyphenolic flavonoid found in a wide variety of plant-based foods, such as apples, onions, berries, and red wine, is utilized in many different cultures for their nervous system and anticancer effects.	C1(=CC(=C2C(=C1)OC(=C(C2=O)O)C3=CC=C(C(=C3)O)O)O)O.O.O	201	http://www.selleckchem.com/products/Quercetin-dihydrate(Sophoretin).html	Others
S2349	Rutaecarpine	c4	L2000-06	287.32	84-26-4	free base	Others	Rutaecarpine is an indolopyridoquinazolinone alkaloid isolated from Evodia rutaecarpa and related herbs.	N12C(=NC3=C(C1=O)C=CC=C3)C4=C(CC2)C5=C(N4)C=CC=C5	83	http://www.selleckchem.com/products/Rutaecarpine(Rutecarpine).html	Others
S2352	Salinomycin	d4	L2000-06	751	53003-10-4	free base	Others	Salinomycin is an antibacterial and coccidiostat ionophore therapeutic drug.	C1[C@H]([C@@]2(O[C@@]([C@@H]1C)([C@@H](C(=O)[C@@H]([C@@H](O)[C@H]([C@@]3(O[C@](CC[C@H]3C)([C@H](C(=O)O)CC)[H])[H])C)C)CC)[H])O[C@]4([C@@H](C=C2)O)CC[C@](O4)([C@@]5(O[C@H]([C@](CC5)(CC)O)C)[H])C)C	10	http://www.selleckchem.com/products/Salinomycin(Procoxacin).html	Others
S2354	Sclareol	e4	L2000-06	308.5	515-03-7	free base	Others	Sclareol, a labdane-type diterpene isolated from clary sage (Salvia sclarea), exerts growth inhibition and cytotoxic activity against a variety of human cancer cell lines.	C1[C@@]([C@@H]([C@@]2(C(C1)C(CCC2)(C)C)C)CCC(C)(C=C)O)(C)O	10	http://www.selleckchem.com/products/Sclareol.html	Others
S2355	Sclareolide	f4	L2000-06	250.38	564-20-5	free base	Others	Sclareolide(Norambreinolide) is a sesquiterpene lactone natural product derived from various plant sources including Salvia sclarea, Salvia yosgadensis, and cigar tobacco.	[C@@]12([C@@](CC[C@@]3([C@]1(CCCC3(C)C)C)[H])(OC(C2)=O)C)[H]	10	http://www.selleckchem.com/products/Sclareolide(Norambreinolide).html	Others
S2356	Shikimic Acid	g4	L2000-06	174.15	138-59-0	free base	Others	Shikimic acid(Shikimate), more commonly known as its anionic form shikimate, is an important biochemical intermediate in plants and microorganisms.	C1C(C([C@@H](CC=1C(=O)O)O)O)O	10	http://www.selleckchem.com/products/Shikimic-acid(Shikimate).html	Others
S2358	Silymarin	h4	L2000-06	482.44	65666-07-1	free base	Others	Silymarin (Silybin B), a polyphenolic flavonoid extracted from the seeds of Silybum marianum or milk thistle, is used in the prevention and treatment of liver diseases and primary liver cancer.	C1(=CC(=CC=C1O)C2OC3C(OC2CO)=CC(=CC=3)C4C(O)C(C5=C(O4)C=C(C=C5O)O)=O)OC	201	http://www.selleckchem.com/products/Silymarin(Silybin-B).html	Others
S2361	Stigmasterol	a5	L2000-06	412.69	83-48-7	free base	Others	Stigmasterol is an unsaturated plant sterol, which may be useful in prevention of certain cancers.	C1[C@@H](CC2[C@](C1)([C@]3([C@@](CC=2)([C@]4([C@](CC3)([C@@](CC4)([C@@H](/C=C/[C@@H](CC)C(C)C)C)[H])C)[H])[H])[H])C)O	10	http://www.selleckchem.com/products/Stigmasterol(Stigmasterin).html	Others
S2364	Tanshinone I	b5	L2000-06	276.29	568-73-0	free base	Others	Tanshinone I, an active principle isolated from Salvia miltiorrhiza (Danshen), is structurally similar to tanshinone IIA and may possess similar cytotoxic effects on tumor cells.	C1=CC=C2C(=C1C)C=CC3=C2C(C(C4=C3OC=C4C)=O)=O	83	http://www.selleckchem.com/products/Tanshinone-I.html	Others
S2367	Tetrahydropapaverine HCl	c5	L2000-06	379.88	6429-04-05	hydrochloride	Others	Tetrahydropapaverine, one of the TIQs and an analogue of salsolinol and tetrahydropapaveroline, has been reported to have neurotoxic effects on dopamine neurons.	C1(=C(C=C2C(=C1)CCNC2CC3=CC=C(C(=C3)OC)OC)OC)OC.Cl	18	http://www.selleckchem.com/products/Tetrahydropapaverine-hydrochloride.html	Others
S2369	Troxerutin	d5	L2000-06	742.68	7085-55-4	free base	Others	Troxerutin (Trihydroxyethylrutin), a natural bioflavonoid isolated from Sophora japonica., has been reported to have many benefits and medicinal properties.	C1=C(C=C2C(=C1O)C(C(=C(O2)C3=CC(=C(C=C3)OCCO)OCCO)O[C@@H]4O[C@H]([C@H]([C@@H]([C@H]4O)O)O)CO[C@H]5[C@@H]([C@@H]([C@H]([C@@H](O5)C)O)O)O)=O)OCCO	10	http://www.selleckchem.com/products/Troxerutin.html	Others
S2370	Ursolic Acid	e5	L2000-06	456.7	77-52-1	free base	Others	Ursolic acid (Malol) is a pentacyclic triterpene acid, used in cosmetics.	C1[C@@H](C([C@]2([C@](C1)([C@]3([C@@](CC2)([C@]4(C(=CC3)[C@@]5(C(CC4)[C@@H](C[C@H]([C@H]5C)C)C(=O)O)[H])C)C)[H])C)[H])(C)C)O	199	http://www.selleckchem.com/products/Ursolic-acid(Malol).html	Others
S2371	Vanillylacetone	f5	L2000-06	194.23	122-48-5	free base	Others	Vanillylacetone is similar in chemical structure to other flavor chemicals such as vanillin and eugenol and is used as a flavor additive in spice oils and in perfumery to introduce spicy aromas.	C1=C(C(=CC(=C1)CCC(C)=O)OC)O	10	http://www.selleckchem.com/products/Vanillylacetone.html	Others
S2374	5-hydroxytryptophan (5-HTP)	g5	L2000-06	220.22	56-69-9	free base	Others	5-Hydroxytryptophan (5-HTP), also known as oxitriptan (INN), is a naturally occurring amino acid and chemical precursor for the treatment of depression.	C1(=CC=C2C(=C1)C(=CN2)CC(C(O)=O)N)O	199	http://www.selleckchem.com/products/5-hydroxytryptophan(5-HTP).html	Others
S2375	Aloin	h5	L2000-06	418.39	1415-73-2	free base	Others	Aloin, a natural anthracycline from Aloe vera, is a tyrosinase inhibitor.	[C@@H]1(O[C@]([C@@H]([C@H]([C@H]1O)O)O)([C@]2(C3=C(C(C4=C2C=C(C=C4O)CO)=O)C(=CC=C3)O)[H])[H])CO	200	http://www.selleckchem.com/products/Aloin(Barbaloin).html	Others
S2376	Ammonium Glycyrrhizinate	a6	L2000-06	839.96	1407-03-0	glycyrrhizinate	Others	Ammonium Glycyrrhizinate is a unique product derived from Licorice root and has an extremely sweet taste.	[C@@]1(CC[C@]2([C@@](C1)(C3[C@@](CC2)([C@]4([C@](C(C=3)=O)([C@]5([C@@](CC4)(C([C@H](CC5)O[C@]6(O[C@@H]([C@H]([C@@H]([C@@H]6O[C@]7([C@@H]([C@H]([C@@H]([C@H](O7)C(=O)O)O)O)O)[H])O)O)C(O)=O)[H])(C)C)[H])C)[H])C)C)[H])C)(C)C(O)=O.N	200	http://www.selleckchem.com/products/Ammonium-Glycyrrhizinate(AMGZ).html	Others
S2377	Biochanin A	b6	L2000-06	284.26	491-80-5	free base	Others	Biochanin A, an O-methylated isoflavone from Trifolium pratense, inhibits protein tyrosine kinase (PTK) of epidermal growth factor receptor with IC50 values of 91.5 &mu;M.	C1(=CC(=C2C(=C1)OC=C(C2=O)C3=CC=C(C=C3)OC)O)O	200	http://www.selleckchem.com/products/Biochanin-A(4-Methylgenistein).html	Others
S2379	Dioscin	c6	L2000-06	869.04	19057-60-4	free base	Others	Dioscin is a saponin extracted and isolated from Polygonatum Zanlanscianense Pamp, showing antitumor activities.	[C@H]1([C@H]([C@@H](O[C@]([C@H]1O)(O[C@H]2[C@H](O)[C@H]([C@@](O[C@H]2CO)(O[C@H]3CC4[C@](CC3)([C@]5([C@@](CC=4)([C@]6([C@](CC5)([C@]7([C@](C6)(O[C@]8([C@@H]7C)OC[C@@H](CC8)C)[H])[H])C)[H])[H])[H])C)[H])O[C@]9([C@@H]([C@@H]([C@H]([C@@H](O9)C)O)O)O)[H])[H])C)O)O	200	http://www.selleckchem.com/products/Dioscin(Collettiside-III).html	Others
S2381	D-Mannitol	d6	L2000-06	182.17	69-65-8	free base	Others	D-Mannitol is an osmotic diuretic agent and a weak renal vasodilator.	OC[C@H]([C@H]([C@@H]([C@@H](CO)O)O)O)O	197	http://www.selleckchem.com/products/D-Mannitol(Osmitrol).html	Others
S2382	Evodiamine	e6	L2000-06	303.36	518-17-2	free base	Others	Evodiamine (Isoevodiamine), an alkaloid extract from the fruit of Evodiae Fructus exhibits antitumor activities against the human tumor cells.	C1=CC=C2C(=C1)C3=C(N2)C4N(CC3)C(C5=C(N4C)C=CC=C5)=O	10	http://www.selleckchem.com/products/Evodiamine(Isoevodiamine).html	Others
S2383	Gastrodin	f6	L2000-06	286.28	62499-27-8	free base	Others	Gastrodin, an anti-inflammatory polyphenol extracted from Chinese natural herbal Gastrodia elata Blume., benefits neurodegenerative diseases.	[C@@H]1([C@@H]([C@H]([C@@H](O[C@H]1CO)OC2=CC=C(C=C2)CO)O)O)O	174	http://www.selleckchem.com/products/Gastrodin(Gastrodine).html	Others
S2384	Hematoxylin	g6	L2000-06	302.28	517-28-2	free base	Others	Hematoxylin (Hydroxybrazilin) is a compound that forms strongly colored complexes with certain metal ions, notably Fe(III) and Al(III) salts and a kind of stain in histology.	[C@]12([C@@](C3=C(OC1)C(=C(C=C3)O)O)(C4=C(C2)C=C(C(=C4)O)O)[H])O	201	http://www.selleckchem.com/products/Hematoxylin(Hydroxybrazilin).html	Others
S2385	Hordenine	h6	L2000-06	165.23	539-15-1	free base	Others	Hordenine (N,N-dimethyl-4-hydroxyphenylethylamine) is a phenylethylamine alkaloid with antibacterial and antibiotic properties.	C1=C(C=CC(=C1)CCN(C)C)O	199	http://www.selleckchem.com/products/Hordenine.html	Others
S2386	Indirubin	a7	L2000-06	262.26	479-41-4	free base	GSK-3	Indirubin is a potent cyclin-dependent kinases and GSK-3β inhibitor with IC50 of about 5 &mu;M and 0.6 &mu;M.	C1=CC=C2C(=C1)NC(C/2=C3\NC4=C(C3=O)C=CC=C4)=O	202	http://www.selleckchem.com/products/Indirubin.html	PI3K/Akt/mTOR
S2387	Lappaconite HBr	b7	L2000-06	665.61	97792-45-5	hydrobromide	Others	Lappaconite Hydrobromide is a kind of alkaloid extracted from Aconitum sinomontanum Nakai and has anti-inflammatory effects.	C1(C[C@@]2([C@@]3([C@@]4([C@@H]1OC)[C@@]5([C@]6([C@@]([C@H](C3)C4N(C2)CC)(C[C@@H]([C@]([C@@H]6OC)(C5)[H])OC)O)O)[H])[H])OC(C7=C(C=CC=C7)NC(=O)C)=O).Br	42	http://www.selleckchem.com/products/Lappaconite-Hydrobromide.html	Others
S2389	Naringin Dihydrochalcone	c7	L2000-06	582.55	18916-17-1	free base	Others	Naringin Dihydrochalcone(Naringin DC) is a new-style sweetening agent and an artificial sweetener derived from naringin.	C1(=CC(=C(C(=C1)O)C(CCC2=CC=C(C=C2)O)=O)O)O[C@@H]3O[C@@H]([C@H]([C@@H]([C@@H]3O[C@]4([C@@H]([C@@H]([C@H]([C@@H](O4)C)O)O)O)[H])O)O)CO	10	http://www.selleckchem.com/products/Naringin-Dihydrochalcone(Naringin-DC).html	Others
S2392	Sesamin	d7	L2000-06	354.35	607-80-7	free base	Others	Sesamin, a lignan isolated from the bark of Fagara plants and from sesame oil, exhibits various health benefits.	C12=C(C=CC(=C1)[C@H]3OC[C@]4([C@]3(CO[C@@H]4C5=CC6=C(C=C5)OCO6)[H])[H])OCO2	200	http://www.selleckchem.com/products/Sesamin(Fagarol).html	Others
S2395	Rheochrysidin	e7	L2000-06	284.26	521-61-9	free base	Others	Physcion is a anthraquinone from roots of Rheum officinale Baill.	C1(=CC(=C2C(=C1)C(C3=C(C2=O)C(=CC(=C3)OC)O)=O)O)C	21	http://www.selleckchem.com/products/Rheochrysidin-Physcione.html	Others
S2396	Salidroside	f7	L2000-06	300.3	10338-51-9	free base	Others	Salidroside, a phenylpropanoid glycoside isolated from Rhodiola rosea, has been reported to have a broad spectrum of pharmacological properties.	[C@H]1([C@H]([C@@H]([C@H]([C@@H](O1)OCCC2=CC=C(C=C2)O)O)O)O)CO	10	http://www.selleckchem.com/products/Salidroside-Rhodioloside.html	Others
S2399	Dihydromyricetin	g7	L2000-06	320.25	27200-12-0	free base	Others	Dihydromyricetin (Ampelopsin, Ampeloptin) is a natural antioxidant flavonoid from Ampelopsis grossedentata.	C1(=CC(=C2C(=C1)O[C@@H]([C@H](C2=O)O)C3=CC(=C(C(=C3)O)O)O)O)O	199	http://www.selleckchem.com/products/Dihydromyricetin-Ampeloptin.html	Others
S2401	Sodium Danshensu	h7	L2000-06	220.15	67920-52-9	sodium	Others,P450 (e.g. CYP17)	Sodium Danshensu is a mono sodium of danshensu, which is a natural phenolic acid of caffeic acid derivatives isolated from Salvia miltiorrhiza.	C1(=C(C=CC(=C1)CC(C(=O)[O-])O)O)O.[Na+]	10	http://www.selleckchem.com/products/Sodium-Danshensu.html	Others
S2405	Sophocarpine	a8	L2000-06	246.35	6483-15-4	free base	Others	Sophocarpine, a major ingredient of Sophora alopecuroides, has a wide range of pharmacological effects.	C1=CC(N2[C@](C1)([C@]3([C@@]4([C@](C2)(CCCN4CCC3)[H])[H])[H])[H])=O	198	http://www.selleckchem.com/products/Sophocarpine.html	Others
S2407	Curcumol	b8	L2000-06	236.35	4871-97-0	free base	Others	Curcumol is a pure monomer isolated from Rhizoma Curcumaeis with antitumor activities.	C1([C@]2([C@]3(C[C@H]([C@](C1)(O)O3)C(C)C)[C@@H](CC2)C)[H])=C	198	http://www.selleckchem.com/products/Curcumol.html	Others
S2408	Cephalomannine	c8	L2000-06	831.9	71610-00-9	free base	Others	Cephalomannine is an active anti-cancer agent obtained from Taxus yunnanensis and has an antineoplastic effect on tumors found in mice.	C1=CC=CC(=C1)[C@@H]([C@H](C(O[C@H]2C[C@@]3(C(C(=C2C)[C@@H](C([C@]4([C@@]([C@]5([C@@H](C[C@H]4O)OC5)OC(=O)C)([C@@H]3OC(C6=CC=CC=C6)=O)[H])C)=O)OC(=O)C)(C)C)O)=O)O)NC(/C(=C/C)C)=O	132	http://www.selleckchem.com/products/cephalomannine.html	Others
S2409	10-Deacetylbaccatin-III	d8	L2000-06	544.59	32981-86-5	free base	Others	10-Deacetylbaccatin-III is an antineoplastic agent and an anti-cancer intermediate.	[C@@]12([C@@]([C@]3([C@@](C[C@H]1O)(OC3)[H])OC(C)=O)([C@@H]([C@]4(C(C(=C([C@H](C4)O)C)[C@H](C2=O)O)(C)C)O)OC(=O)C5=CC=CC=C5)[H])C	200	http://www.selleckchem.com/products/10-dab-10-deacetylbaccatin.html	Others
S2410	Paeoniflorin	e8	L2000-06	480.46	23180-57-6	free base	Others	Paeoniflorin is a herbal constituent extracted from the root of Paeonia albiflora Pall.	[C@H]1([C@H]([C@@H]([C@H]([C@@H](O1)O[C@]23[C@@]4([C@@]5(O[C@]2(C)C[C@]([C@@]4(C3)[H])(O5)O)[H])COC(C6=CC=CC=C6)=O)O)O)O)CO	199	http://www.selleckchem.com/products/paeoniflorin.html	Others
S2411	Geniposide	f8	L2000-06	388.37	24512-63-8	free base	Others	Geniposide is an iridoid glycoside isolated from the fruit of Gardenia jasminoides Ellis.	[C@H]1([C@H](O[C@H]([C@@H]([C@@H]1O)O)O[C@@H]2OC=C([C@@]3([C@@]2(C(=CC3)CO)[H])[H])C(=O)OC)CO)O	10	http://www.selleckchem.com/products/geniposide.html	Others
S2412	Genipin	g8	L2000-06	226.23	6902-77-8	free base	Others	Genipin is an active aglycone derived from an iridoid glycoside called geniposide, which is found in the fruit of Gardenia jasminoides Ellis.	O1C=C([C@@]2([C@]([C@H]1O)(C(=CC2)CO)[H])[H])C(=O)OC	198	http://www.selleckchem.com/products/genipin.html	Others
S2413	Geniposidic acid	h8	L2000-06	374.34	27741-01-1	free base	Others	Geniposidic acid is an effective anticancer and radioprotection agent.	C1O[C@H]([C@]2([C@@](C=1C(=O)O)(CC=C2CO)[H])[H])O[C@@H]3O[C@@H]([C@H]([C@@H]([C@@H]3O)O)O)CO	42	http://www.selleckchem.com/products/geniposidic-acid.html	Others
S2415	Astragaloside A	a9	L2000-06	784.97	83207-58-3	free base	TGF-beta/Smad	Astragaloside A (Astragaloside IV) is the primary pure saponin isolated from Astragalus membranaceus, which has been widely used for the treatment of cardiovascular diseases.	[C@@H]1([C@@H]([C@H]([C@@H](OC1)O[C@@H]2C([C@]3([C@]4(CC2)[C@@]5([C@@](C[C@@H]3O[C@@H]6O[C@@H]([C@H]([C@@H]([C@@H]6O)O)O)CO)([C@]7([C@](CC5)([C@@]([C@H](C7)O)([C@@]8(CC[C@@H](O8)C(C)(C)O)C)[H])C)C)[H])C4)[H])(C)C)O)O)O	10	http://www.selleckchem.com/products/astragaloside-a.html	TGF-beta/Smad
S2417	20-Hydroxyecdysone	b9	L2000-06	480.63	5289-74-7	free base	Others	20-Hydroxyecdysone (Ecdysterone, 20E) is a naturally occurring ecdysteroid hormone which controls the ecdysis (moulting) and metamorphosis of arthropods.	[C@H]1([C@@H](C[C@@]2([C@](C1)([C@]3(C(=CC2=O)[C@]4([C@](CC3)([C@@H](CC4)[C@@]([C@@H](CCC(C)(O)C)O)(C)O)C)O)[H])C)[H])O)O	199	http://www.selleckchem.com/products/20-hydroxyecdysone.html	Others
S2420	Aloperine	c9	L2000-06	232.36	56293-29-9	free base	Others	Aloperine is exhibits anti-inflammatory, antibacterial, antiviral, and anti-tumor properties.	C1CCC[C@]2(N1C[C@]3(C[C@@]2(C=C4[C@]3(NCCC4)[H])[H])[H])[H]	10	http://www.selleckchem.com/products/aloperine.html	Others
S2425	Apocynin	d9	L2000-06	166.17	498-02-2	free base	Others	Apocynin is a selective NADPH-oxidase inhibitor with IC50 of 10 μM.	C1(C=C(C=CC=1O)C(C)=O)OC	10	http://www.selleckchem.com/products/apocynin-acetovanillone.html	Others
S2437	Rotundine	e9	L2000-06	355.43	483-14-7	free base	Dopamine Receptor	Rotundine (L-tetrahydropalmatine, L-THP) is a selective dopamine D1 receptor antagonist with IC50 of 166 nM.	C1=C(C(=C2C(=C1)C[C@@]3(N(C2)CCC4=C3C=C(C(=C4)OC)OC)[H])OC)OC	10	http://www.selleckchem.com/products/rotundine.html	Neuronal Signaling
S2438	Synephrine HCl	f9	L2000-06	203.67	5985-28-4	hydrochloride	Adrenergic Receptor	SynephrineHCl (Oxedrine, p-Synephrine) is a sympathomimetic α-adrenergic receptor (AR) agonist.	C1(=C(C=CC(=C1)C(CNC)O)O).Cl	68	http://www.selleckchem.com/products/synephrine-hcl.html	Neuronal Signaling
S2439	Guanosine	g9	L2000-06	283.24	118-00-3	free base	Others	Guanosine is a purine nucleoside comprising guanine attached to a ribose (ribofuranose) ring via a &beta;-N9-glycosidic bond.	C12N([C@@H]3O[C@@H](CO)[C@H]([C@H]3O)O)C=NC=1C(NC(=N2)N)=O	10	http://www.selleckchem.com/products/guanosine.html	Others
S2442	Inosine	h9	L2000-06	268.23	58-63-9	free base	Others	Inosine is a nucleoside that is formed when hypoxanthine is attached to a ribose ring via a &beta;-N9-glycosidic bond.	O1[C@@H]([C@H]([C@H]([C@H]1N2C3=C(N=C2)C(NC=N3)=O)O)O)CO	10	http://www.selleckchem.com/products/inosine.html	Others
S2446	Levosimendan	a10	L2000-06	280.28	141505-33-1	free base	Others	Levosimendan is a calcium sensitizer acting through calcium-dependent binding to cardiac troponin C (cTnC), provides treatment for heart failure. Phase 4.	C(C(C#N)=NNC1C=CC(=CC=1)C2[C@@H](CC(NN=2)=O)C)#N	199	http://www.selleckchem.com/products/levosimendan.html	Others
S2449	Forskolin	b10	L2000-06	410.5	66575-29-9	free base	cAMP	Forskolin is a ubiquitous activator of eukaryotic adenylyl cyclase (AC), commonly used to raise levels of cAMP in the study and research of cell physiology.	C1CC([C@]2([C@]([C@@H]1O)([C@]3([C@@]([C@H]([C@H]2O)OC(C)=O)(O[C@](CC3=O)(C=C)C)C)O)C)[H])(C)C	199	http://www.selleckchem.com/products/forskolin.html	GPCR & G Protein
S2450	Equol	c10	L2000-06	242.27	531-95-3	free base	Estrogen/progestogen Receptor	Equol ,a metabolite of soybeans, is an important isoflavone in humans，specifically binds to 5α-DHT, has a modest affinity for recombinant estrogen receptor ERβ. Phase 2.	C1[C@@H](CC2C(O1)=CC(=CC=2)O)C3C=CC(=CC=3)O	198	http://www.selleckchem.com/products/equol.html	Endocrinology & Hormones
S2457	Clindamycin HCl	d10	L2000-06	461.44	21462-39-5	hydrochloride	Others	Clindamycin hydrochloride(Dalacin) is the hydrated hydrochloride salt of clindamycin which is a semisynthetic antibiotic.	[C@H]1([C@H]([C@H]([C@H](O[C@H]1SC)[C@H](C(C)Cl)NC(=O)[C@H]2N(C[C@@H](C2)CCC)C)O)O)O.Cl	199	http://www.selleckchem.com/products/Clindamycin-hydrochloride(Dalacin).html	Others
S2473	Hexestrol	e10	L2000-06	270.37	84-16-2	free base	Estrogen/progestogen Receptor	Hexestrol binds to ERα and ERβ with EC50 of 0.07 nM and 0.175 nM, respectively.	C1=CC(=CC=C1O)[C@@H]([C@H](CC)C2=CC=C(C=C2)O)CC	155	http://www.selleckchem.com/products/Hexestrol(Bibenzyl).html	Endocrinology & Hormones
S2476	Itraconazole	f10	L2000-06	705.65	84625-61-6	free base	Others	Itraconazole is a triazole antifungal agent.	C1=CC(=CC=C1N2CCN(CC2)C3=CC=C(C=C3)N4C(N(N=C4)C(CC)C)=O)OC[C@@H]5O[C@@](OC5)(CN6C=NC=N6)C7=CC=C(C=C7Cl)Cl	10	http://www.selleckchem.com/products/Itraconazole(Sporanox).html	Others
S2479	Lincomycin HCl	g10	L2000-06	443	859-18-7	hydrochloride	Others	Lincomycin hydrochloride(Lincocin) is the monohydrated salt of lincomycin, a substance produced by the growth of a member of the lincolnensis group of Streptomyces lincolnensis.	[C@@H]1([C@@H]([C@H]([C@H](O[C@]1([C@@H]([C@@H](C)O)NC(=O)[C@@H]2C[C@H](CN2C)CCC)[H])SC)O)O)O.Cl	200	http://www.selleckchem.com/products/Lincomycin-hydrochloride(Lincocin).html	Others
S2481	Manidipine	h10	L2000-06	610.7	89226-50-6	free base	Calcium Channel	Manidipine (Manyper) is a lipophilic, third-generation, highly vasoselective dihydropyridine calcium antagonist with an IC50 of 2.6 nM.	C1(=CC(=CC=C1)C2C(=C(NC(=C2C(OCCN3CCN(CC3)C(C4=CC=CC=C4)C5=CC=CC=C5)=O)C)C)C(=O)OC)[N+]([O-])=O	199	http://www.selleckchem.com/products/Manidipine(Manyper).html	Transmembrane Transporters
S2482	Manidipine 2HCl	a11	L2000-06	683.62	89226-75-5	dihydrochloride	Calcium Channel	Manidipine 2HCl is a HCl salt form of Manidipine, which is a calcium channel blocker with IC50 of 2.6 nM, used clinically as an antihypertensive. Phase 4.	C1(=CC(=CC=C1)C2C(=C(NC(=C2C(OCCN3CCN(CC3)C(C4=CC=CC=C4)C5=CC=CC=C5)=O)C)C)C(=O)OC)[N+]([O-])=O.Cl.Cl	30	http://www.selleckchem.com/products/Manidipine-dihydrochloride(CV-4093).html	Transmembrane Transporters
S2496	Ozagrel	b11	L2000-06	228.25	82571-53-7	free base	Factor Xa	Ozagrel is a potent and selective thromboxane A2 synthetase inhibitor with an IC50 of 4 nM.	C1=C(C=CC(=C1)/C=C/C(O)=O)CN2C=NC=C2	201	http://www.selleckchem.com/products/Ozagrel.html	Metabolism
S2498	D-Pantothenic acid	c11	L2000-06	219.24	79-83-4	free base	Others	D-Pantothenic acid is a water-soluble vitamin and an essential nutrient for for many animals.	OCC([C@](C(NCCC(O)=O)=O)(O)[H])(C)C	200	http://www.selleckchem.com/products/Pantothenic-acid(pantothenate).html	Others
S2500	Propafenone HCl	d11	L2000-06	377.9	34183-22-7	free base	Sodium Channel	Propafenone HCl is a classic anti-arrhythmic medication, which treats illnesses associated with rapid heartbeats such as atrial and ventricular arrhythmias.	C1=CC=CC(=C1)CCC(C2=CC=CC=C2OCC(O)CNCCC)=O	182	http://www.selleckchem.com/products/Propafenone(Rytmonorm).html	Transmembrane Transporters
S2502	Quinine HCl Dihydrate	e11	L2000-06	396.91	6119-47-7	dydrate	Others	Quinine hydrochloride dihydrate is a natural white crystalline alkaloid having antipyretic (fever-reducing), antimalarial, analgesic (painkilling), anti-inflammatory properties and a bitter taste.	C1(=CC2=C(C=C1OC)C(=CC=N2)[C@@H]([C@]3(N4CC[C@@](C3)([C@H](C4)C=C)[H])[H])O).Cl.O.O	199	http://www.selleckchem.com/products/Quinine-hydrochloride-dihydrate.html	Others
S2506	Roxithromycin	f11	L2000-06	837.067	80214-83-1	free base	Others	Roxithromycin is a semi-synthetic macrolide antibiotic. It is used to treat respiratory tract, urinary and soft tissue infections.	[C@@]1([C@H](OC([C@@H]([C@@H]([C@@H]([C@H]([C@](C[C@H](C(/[C@@H]([C@H]1O)C)=N\OCOCCOC)C)(C)O)O[C@H]2[C@@H]([C@H](C[C@H](O2)C)N(C)C)O)C)O[C@@H]3O[C@H]([C@@H]([C@](C3)(C)OC)O)C)C)=O)CC)(O)C	199	http://www.selleckchem.com/products/Roxithromycin(Roxl-150).html	Others
S2508	Scopolamine HBr	g11	L2000-06	384.26	114-49-8	hydrobromide	AChR	Scopolamine hydrobromide is a competitive muscarinic acetylcholine receptor with an IC50 of 55.3 ± 4.3 nM.	O(C([C@@H](C1=CC=CC=C1)CO)=O)[C@H]2(C[C@]3([C@]4([C@]([C@](N3C)(C2)[H])([H])O4)[H])[H]).Br	200	http://www.selleckchem.com/products/Scopolamine-hydrobromide.html	Neuronal Signaling
S2515	Vardenafil HCl Trihydrate	h11	L2000-06	579.11	224785-90-4	dydrate	PDE	Vardenafil HCl Trihydrate is a new type PDE inhibitor with IC50 of 0.7 and 180 nM for PDE5 and PDE1, respectively.	C1(N(CCN(C1)S(C2=CC=C(C(=C2)C3=NN4C(C(N3)=O)=C(N=C4CCC)C)OCC)(=O)=O)CC).Cl.O.O.O	200	http://www.selleckchem.com/products/Vardenafil(Vivanza).html	Metabolism
S2516	Xylazine HCl	a1	L2000-07	256.79	23076-35-9	hydrochloride	Adrenergic Receptor	Xylazine HCl is α2 class of adrenergic receptor agonist.	C1(=CC=C(C(=C1C)NC2SCCCN=2)C).Cl	194	http://www.selleckchem.com/products/Xylazine(Rompun).html	Neuronal Signaling					Plate L2000-07	1	2	3	4	5	6	7	8	9	10	11	12
S2521	Epinephrine Bitartrate	b1	L2000-07	333.29	51-42-3	bitartrate	Adrenergic Receptor	Epinephrine Bitartrate is alpha- and beta-adrenergic receptor stimulator.	C1(=C(C=CC(=C1)[C@@H](O)CNC)O)O.C([C@H](O)[C@@H](O)C(=O)O)(=O)O	201	http://www.selleckchem.com/products/Epinephrine-bitartrate-Adrenalinium.html	GPCR & G Protein					A
S2522	L-Adrenaline	c1	L2000-07	183.2	51-43-4	free base	Adrenergic Receptor	L-Adrenaline belongs to a group of the compounds known as catecholamines.	C1(=C(C=CC(=C1)[C@@H](O)CNC)O)O	21	http://www.selleckchem.com/products/L-Adrenaline-Epinephrine.html	Neuronal Signaling					B
S2524	Phenytoin sodium	d1	L2000-07	274.25	630-93-3	sodium	Sodium Channel	Phenytoin sodium is an inactive voltage-gated sodium channel stabilizer.	N1(C(C(N=C1[O-])=O)(C2=CC=CC=C2)C3=CC=CC=C3).[Na+]	116	http://www.selleckchem.com/products/Phenytoin-sodium-Dilantin.html	Transmembrane Transporters					C
S2528	Ciclopirox	e1	L2000-07	207.27	29342-05-0	free base	Others	Ciclopirox (Penlac) is a synthetic antifungal agent.	C1CCCC(C1)C2N(C(C=C(C=2)C)=O)O	202	http://www.selleckchem.com/products/Ciclopirox-Penlac.html	Others					D
S2532	L-Ascorbyl 6-palmitate	f1	L2000-07	414.53	137-66-6	free base	Others	Ascorbyl palmitate is an ester formed from ascorbic acid and palmitic acid creating a fat-soluble form of vitamin C.	O1[C@@](C(=C(C1=O)O)O)([C@H](COC(CCCCCCCCCCCCCCC)=O)O)[H]	200	http://www.selleckchem.com/products/L-Ascorbyl-6-palmitate.html	Others					E
S2533	Ritodrine HCl	g1	L2000-07	323.81	23239-51-2	hydrochloride	Adrenergic Receptor	Ritodrine hydrochloride (DU 21220; Miolene; NSC 291565; Pre-Par) is a hydrochloride salt of ritodrine which is a β-2 adrenergic receptor agonist.	C1(=C(C=CC(=C1)[C@]([C@@](NCCC2=CC=C(C=C2)O)([H])C)([H])O)O).Cl	200	www.selleckchem.com/products/Ritodrine-hydrochloride-Yutopar.html	Neuronal Signaling					F
S2534	Isoconazole nitrate	h1	L2000-07	479.14	24168-96-5	nitrate	Others	Isoconazole nitrate (Travogen) is an azole antifungal reagent.	C1(=C(C=C(C(=C1)C(OCC2=C(C=CC=C2Cl)Cl)CN3C=CN=C3)Cl)Cl).[N+]([O-])(=O)O	85	http://www.selleckchem.com/products/Isoconazole-nitrate-Travogen.html	Others					G
S2543	Ceftiofur HCl	a2	L2000-07	560.02	103980-44-5	hydrochloride	Others	Ceftiofur hydrochloride is a hydrochloride of ceftiofur that is a broad spectrum cephalosporin.	N12([C@](SCC(=C1C(O)=O)CSC(C3OC=CC=3)=O)([C@@](C2=O)([H])NC(/C(=N/OC)C4N=C(SC=4)N)=O)[H]).Cl	199	http://www.selleckchem.com/products/Ceftiofur-hydrochloride.html	Others					H
S2545	Scopine	b2	L2000-07	155.19	498-45-3	free base	Adrenergic Receptor	Scopine is the metabolite of anisodine, which is a α1-adrenergic receptor agonist and used in the treatment of acute circulatory shock.	[C@]12([C@@]3([C@]([C@@](N1C)(C[C@@H](C2)O)[H])(O3)[H])[H])[H]	199	http://www.selleckchem.com/products/scopine.html	Neuronal Signaling
S2547	Tiotropium Bromide hydrate	c2	L2000-07	490.43	139404-48-1	hydrate	AChR	Tiotropium Bromide hydrate is a monohydrate of tiotropium bromide (Spiriva; Tiova; BA 679BR; tiopropium) that is an anticholinergic and bronchodilator and a muscarinic receptor antagonist.	[Br-].O.[C@]12([C@@H]3[C@H]([C@@]([N+]1(C)C)(C[C@@H](C2)OC(C(C4=CC=CS4)(C5=CC=CS5)O)=O)[H])O3)[H]	16	http://www.selleckchem.com/products/Tiotropium-Bromide-hydrate.html	Neuronal Signaling
S2548	Scopine HCl	d2	L2000-07	191.66	85700-55-6	hydrochloride	Others	Scopine HCl is the hydrochloride of Scopine, which is the metabolite of anisodine, which is a α1-adrenergic receptor agonist and used in the treatment of acute circulatory shock.	Cl.[C@]12([C@@]3([C@]([C@@](N1C)(C[C@@H](C2)O)[H])(O3)[H])[H])[H]	198	http://www.selleckchem.com/products/scopine-hcl.html	Others
S2549	Trospium chloride	e2	L2000-07	427.96	10405-02-4	chloride	AChR	Trospium chloride (Sanctura) is a competitive muscarinic cholinergic receptor antagonist.	[Cl-].[C@]12(CC[C@@]([N+]31CCCC3)(C[C@@H](C2)OC(C(C4=CC=CC=C4)(C5=CC=CC=C5)O)=O)[H])[H]	95	http://www.selleckchem.com/products/Trospium-chloride-Sanctura.html	Neuronal Signaling
S2550	Tolterodine tartrate	f2	L2000-07	475.57	124937-52-6	tartrate	AChR	Tolterodine tartrate (Detrol LA) is a tartrate salt of tolterodine that is a competitive muscarinic receptor antagonist.	C1(=C(C=C(C(=C1)O)[C@@H](C2=CC=CC=C2)CCN(C(C)C)C(C)C)C).O=C(O)[C@@H]([C@H](C(O)=O)O)O	199	http://www.selleckchem.com/products/Tolterodine-tartrate-Detrol-LA.html	Neuronal Signaling
S2551	Sulbactam sodium	g2	L2000-07	255.22	69388-84-7	sodium	Others	Sulbactam sodium (Unasyn) is an irreversible β-lactamase inhibitor.	C1(C[C@@]2(N1[C@](C(S2(=O)=O)(C)C)([H])C([O-])=O)[H])=O.[Na+]	11	http://www.selleckchem.com/products/sulbactam-sodium-unasyn.html	Others
S2559	Cortisone acetate	h2	L2000-07	402.48	50-04-4	free base	Others	Cortisone acetate (Cortone) is an acetate salt form of cortisone that is a steroid hormone and a glucocorticoid.	C1C(C=C2[C@](C1)([C@]3([C@@](CC2)([C@]4([C@](CC3=O)([C@@](CC4)(C(COC(C)=O)=O)O)C)[H])[H])[H])C)=O	17	http://www.selleckchem.com/products/Cortisone-acetate-Cortone.html	Others
S2562	Hydralazine HCl	a3	L2000-07	196.64	304-20-1	hydrochloride	Others	Hydralazine hydrochloride is a hydrochloride salt of hydralazine (Apresoline) that is a direct-acting smooth muscle relaxant with an IC50 of 1.9 mM.	C1(=CC2=C(C=C1)/C(NN=C2)=N/N).Cl	10	http://www.selleckchem.com/products/Hydralazine-hydrochloride.html	Others
S2564	Cloxacillin Sodium	b3	L2000-07	475.88	7081-44-9	sodium	Others	Cloxacillin Sodium is a sodium salt of cloxacillin that is a penicillinase-resistant, acid resistant, semi-synthetic penicillin.	[C@H]1(C(N2[C@]1(SC([C@@H]2C(=O)[O-])(C)C)[H])=O)NC(=O)C3(=C(ON=C3C4=CC=CC=C4Cl)C).[Na+].O	115	http://www.selleckchem.com/products/Cloxacillin-sodium-Cloxacap.html	Others
S2565	Amoxicillin Sodium	c3	L2000-07	387.39	34642-77-8	sodium	Others	Amoxicillin Sodium is a moderate- spectrum, bacteriolytic, β-lactam antibiotic.	C1(=CC=C(C=C1)[C@H](C(N[C@H]2[C@@]3(N(C2=O)[C@@H](C(S3)(C)C)C(=O)[O-])[H])=O)N)O.[Na+]	201	http://www.selleckchem.com/products/amoxicillin-(amox).html	Others
S2567	Medroxyprogesterone acetate	d3	L2000-07	386.52	71-58-9	free base	Estrogen/progestogen Receptor	Medroxyprogesterone acetate is a progestin, a synthetic variant of the human hormone progesterone and a potent progesterone receptor agonist.	C1C(C=C2[C@](C1)([C@]3([C@@](C[C@@H]2C)([C@]4([C@](CC3)([C@@](CC4)(C(=O)C)OC(C)=O)C)[H])[H])[H])C)=O	31	http://www.selleckchem.com/products/Medroxyprogesterone-acetate.html	Endocrinology & Hormones
S2570	Prednisolone Acetate	e3	L2000-07	402.48	52-21-1	free base	Others	Prednisolone Acetate is a synthetic corticosteroid drug that is particularly effective as an immunosuppressant agent.	C1C(C=C2[C@](C=1)([C@]3([C@@](CC2)([C@]4([C@](C[C@H]3O)([C@@](CC4)(C(COC(=O)C)=O)O)C)[H])[H])[H])C)=O	201	http://www.selleckchem.com/products/Prednisolone-acetate-Omnipred.html
S2572	Streptomycin sulfate	f3	L2000-07	1457.38	3810-74-0	sulfate	Others	Streptomycin sulfate is a sulfate salt of streptomycin that is a protein synthesis inhibitor.	S(=O)(=O)(O)O.S(=O)(=O)(O)O.S(=O)(=O)(O)O.[C@H]1([C@H]([C@]([C@H]([C@@H]([C@@H]1NC(N)=N)O)NC(=N)N)([H])O[C@H]2[C@H](O[C@@]3(O[C@@H]([C@@H]([C@H]([C@@H]3NC)O)O)CO)[H])[C@]([C@@H](O2)C)(O)C=O)O)O.[C@H]4([C@H]([C@]([C@H]([C@@H]([C@@H]4NC(N)=N)O)NC(=N)N)([H])O[C@H]5[C@H](O[C@@]6(O[C@@H]([C@@H]([C@H]([C@@H]6NC)O)O)CO)[H])[C@]([C@@H](O5)C)(O)C=O)O)O	200	http://www.selleckchem.com/products/streptomycin-sulfate.html	Others
S2586	Dimethyl Fumarate	g3	L2000-07	144.13	624-49-7	fumarate	Others	Dimethyl fumarate is a promising novel oral therapeutic option shown to reduce disease activity and progression in patients with relapsing-remitting multiple sclerosis.	C(/C=C/C(=O)OC)(=O)OC	201	http://www.selleckchem.com/products/dimethyl-Fumarate.html	Others
S2593	Tolvaptan	h3	L2000-07	448.94	150683-30-0	free base	Vasopressin Receptor	Tolvaptan is a selective, competitive arginine vasopressin receptor 2 antagonist with an IC50 of 1.28μM for the inhibition of AVP-induced platelet aggregation.	C(C1=C(C=C(C=C1)NC(=O)C2=CC=CC=C2C)C)(=O)N3CCCC(C4=C3C=CC(=C4)Cl)O	200	http://www.selleckchem.com/products/tolvaptan-opc-41061.html	GPCR & G Protein
S2594	Pramiracetam	a4	L2000-07	269.38	68497-62-1	free base	Others	Pramiracetam is a more potent nootropic drug derived from piracetam.	C(C(=O)NCCN(C(C)C)C(C)C)N1C(CCC1)=O	200	http://www.selleckchem.com/products/pramiracetam.html	Others
S2596	Clindamycin palmitate HCl	b4	L2000-07	699.85	25507-04-4	hydrochloride	Others	Clindamycin palmitate HCl is a water soluble hydrochloride salt of the ester of clindamycin and palmitic acid and a lincosamide antibiotic.	C1(C(OC(C(C1O)OC(CCCCCCCCCCCCCCC)=O)SC)C(C(C)Cl)NC(=O)C2N(CC(C2)CCC)C)O.Cl	200	http://www.selleckchem.com/products/clindamycin-palmitate-hcl.html	Others
S2597	Oseltamivir phosphate	c4	L2000-07	410.4	204255-11-8	phosphate	Others	Oseltamivir phosphate (Tamiflu) is a competitive neuraminidase inhibitor.	[C@@H]1([C@@H]([C@H](CC(=C1)C(OCC)=O)N)NC(C)=O)OC(CC)CC.P(=O)(=O)OO.[HH]	10	http://www.selleckchem.com/products/oseltamivir-phosphate-Tamiflu.html	Others
S2603	Tioxolone	d4	L2000-07	168.17	4991-65-5	free base	Carbonic Anhydrase	Tioxolone is a metalloenzyme carbonic anhydrase I inhibitor with a Ki of 91 nM.	C1(=CC=C2C(=C1)OC(S2)=O)O	202	http://www.selleckchem.com/products/tioxolone.html	Metabolism
S2610	Lonidamine	e4	L2000-07	321.16	50264-69-2	free base	Others	Lonidamine is an orally administered small molecule hexokinase inactivator with an IC50 of 0.85 mM.	C1=CC=C2C(=C1)N(N=C2C(O)=O)CC3=C(C=C(C=C3)Cl)Cl	199	http://www.selleckchem.com/products/lonidamine.html	Others
S2612	Ribitol	f4	L2000-07	152.15	488-81-3	free base	Others	Ribitol is a crystalline pentose alcohol and is formed by the reduction of ribose which is occurs naturally in the plant Adonis vernalis.	OC[C@H]([C@H]([C@H](CO)O)O)O	203	http://www.selleckchem.com/products/ribitol-adonitol.html	Others
S2615	Noradrenaline bitartrate monohydrate	g4	L2000-07	337.28	108341-18-0	monohydrate	Others	Noradrenaline bitartrate monohydrate is a direct alpha-adrenergic receptors stimulator.	C1(=C(C=CC(=C1)[C@](CN)(O)[H])O)O.OC([C@@]([C@](C(O)=O)(O)[H])(O)[H])=O.O	189	http://www.selleckchem.com/products/noradrenaline-bitartrate-monohydrate-levophed.html	Others
S2617	TAK-733	h4	L2000-07	504.23	1035555-63-5	free base	MEK	TAK-733 is a potent and selective MEK allosteric site inhibitor for MEK1 with IC50 of 3.2 nM, inactive to Abl1, AKT3, c-RAF, CamK1, CDK2, c-Met, etc. Phase 1.	N1(C=NC2=C(C1=O)C(=C(C(N2C)=O)F)NC3=CC=C(C=C3F)I)C[C@@H](O)CO	200	http://www.selleckchem.com/products/tak-733.html	MAPK
S2619	MG-132	a5	L2000-07	475.62	133407-82-6	free base	Proteasome	MG-132 is an inhibitor of proteasome with IC50 of 100 nM, and also inhibits calpain with IC50 of 1.2 μM.	C1=CC=C(C=C1)COC(N[C@H](C(N[C@H](C(N[C@@H](CC(C)C)C=O)=O)CC(C)C)=O)CC(C)C)=O	199	http://www.selleckchem.com/products/MG132.html	Proteases
S2620	GSK256066	b5	L2000-07	518.58	801312-28-7	free base	PDE	GSK256066 is a selective PDE4B(equal affinity to isoforms A-D) inhibitor with IC50 of 3.2 pM, >380,000-fold selectivity versus PDE1/2/3/5/6 and >2500-fold selectivity against PDE4B versus PDE7.	C1=CC(=CC(=C1)S(C2=CC(=C3C(=C2)C(=C(C=N3)C(=O)N)NC4=CC(=CC=C4)OC)C)(=O)=O)C(N(C)C)=O	10	http://www.selleckchem.com/products/gsk256066.html	Metabolism
S2621	AZD5438	c5	L2000-07	371.46	602306-29-6	free base	CDK	AZD5438 is a potent inhibitor of CDK1/2/9 with IC50 of 16 nM/6 nM/20 nM. It is less potent to CDK5/6 and also inhibits GSK3β. Phase 1.	C1=C(C=CC(=C1)NC2=NC=CC(=N2)C3=CN=C(N3C(C)C)C)S(=O)(C)=O	199	http://www.selleckchem.com/products/AZD5438.html	Cell Cycle
S2623	Omecamtiv mecarbil (CK-1827452)	d5	L2000-07	401.43	873697-71-3	free base	ATPase	Omecamtivmecarbil (CK-1827452) is a specific cardiac myosinactivator and a clinical drug for left ventricular systolic heart failure. Phase 2.	C1(=NC=C(C=C1)NC(NC2=C(C(=CC=C2)CN3CCN(CC3)C(=O)OC)F)=O)C	199	http://www.selleckchem.com/products/Omecamtiv-mecarbil-CK-1827452.html	Transmembrane Transporters
S2624	OSI-027	e5	L2000-07	406.44	936890-98-1	free base	mTOR	OSI-027 is a selective and potent dual inhibitor of mTORC1 and mTORC2 with IC50 of 22 nM and 65 nM, and more than 100-fold selectivity observed for mTOR than PI3Kα, PI3Kβ, PI3Kγ or DNA-PK.	N1C=NN2C(C=1N)=C(N=C2[C@@H]3CC[C@H](CC3)C(=O)O)C4NC5=C(C=4)C=CC=C5OC	44	http://www.selleckchem.com/products/OSI027.html	PI3K/Akt/mTOR
S2625	Fostamatinib (R788)	f5	L2000-07	580.46	901119-35-5	free base	Syk	Fostamatinib (R788), a prodrug of the active metabolite R406, is a Syk inhibitor with IC50 of 41 nM, strongly inhibits Syk but not Lyn, 5-fold less potent to Flt3. Phase 2.	C1(=C(C(=CC(=C1)NC2=NC=C(C(=N2)NC3=CC=C4C(=N3)N(C(C(O4)(C)C)=O)COP(O)(O)=O)F)OC)OC)OC	199	http://www.selleckchem.com/products/R7935788-Fostamatinib.html	Angiogenesis
S2626	LY2603618	g5	L2000-07	436.3	911222-45-2	free base	Chk	LY2603618 is a selective Chk1 inhibitor with potential anti-tumor activity.	C1=C(C(=CC(=C1OC[C@@H]2CNCCO2)NC(NC3=CN=C(C=N3)C)=O)Br)C	29	http://www.selleckchem.com/products/LY2603618-IC-83.html	Cell Cycle
S2627	Tubastatin A HCl	h5	L2000-07	371.86	1310693-92-5	hydrochloride	HDAC	Tubastatin A is a potent and selective HDAC6 inhibitor with IC50 of 15 nM. It is selective (1000-fold more) against all other isozymes except HDAC8 (57-fold more).	C1(=C(C=CC(=C1)CN2C3=C(C4=C2C=CC=C4)CN(CC3)C)C(NO)=O).Cl	198	http://www.selleckchem.com/products/tubastatin-a-hcl.html	Epigenetics
S2628	PF-05212384 (PKI-587)	a6	L2000-07	615.73	1197160-78-3	free base	mTOR,PI3K	PKI-587 is a highly potent dual inhibitor of PI3Kα, PI3Kγ and mTOR with IC50 of 0.4 nM, 5.4 nM and 1.6 nM, respectively. Phase 2.	N1=C(N=C(N=C1N2CCOCC2)C3=CC=C(C=C3)NC(NC4=CC=C(C=C4)C(N5CCC(CC5)N(C)C)=O)=O)N6CCOCC6	10	http://www.selleckchem.com/products/pki587.html	PI3K/Akt/mTOR
S2629	PNU-120596	b6	L2000-07	311.72	501925-31-1	free base	AChR	PNU-120596 is a positive allosteric modulator of α7 nAChR with EC50 of 216 nM.	C1(=C(C=C(C(=C1)OC)Cl)NC(NC2=NOC(=C2)C)=O)OC	198	http://www.selleckchem.com/products/pnu120596.html	Neuronal Signaling
S2630	GW3965 HCl	c6	L2000-07	618.51	405911-17-3	hydrochloride	Liver X Receptor	GW3965 is a potent, selective LXRagonist for hLXRα and hLXRβ with EC50 of 190 and 30 nM, respectively.	C1(=C(C=C(C=C1)OCCCN(CC2=CC=CC(=C2Cl)C(F)(F)F)CC(C3=CC=CC=C3)C4=CC=CC=C4)CC(=O)O).Cl	200	http://www.selleckchem.com/products/gw3965.html	Others
S2631	URB597	d6	L2000-07	338.4	546141-08-6	free base	FAAH	URB597 is a potent, orally bioavailable FAAH inhibitor with IC50 of 4.6 nM, with no activity on other cannabinoid-related targets.	C1=C(C=C(C=C1)OC(NC2CCCCC2)=O)C3=CC=CC(=C3)C(N)=O	200	http://www.selleckchem.com/products/urb597.html	Metabolism
S2632	BMS-378806	e6	L2000-07	406.43	357263-13-9	free base	gp120/CD4	BMS-378806 selectively inhibits the binding of HIV-1 gp120 to the CD4receptor with EC50 of 0.85-26.5 nM in virus.	C1=CNC2C(=C1OC)C(=CN=2)C(C(N3[C@@H](CN(CC3)C(=O)C4=CC=CC=C4)C)=O)=O	199	http://www.selleckchem.com/products/bms806.html	Others
S2633	NPS-2143	f6	L2000-07	408.92	284035-33-2	free base	CaSR	NPS 2143 is a novel potent and selective antagonist of Ca(2+) receptor with IC50 of 43 nM.	C1(=CC=CC(=C1C#N)OC[C@@H](CNC(CC2=CC=C3C(=C2)C=CC=C3)(C)C)O)Cl	200	http://www.selleckchem.com/products/nps-2143.html	GPCR & G Protein
S2634	DCC-2036 (Rebastinib)	g6	L2000-07	553.59	1020172-07-9	free base	Bcr-Abl	DCC-2036 is a conformational control Bcr-Abl inhibitor for Abl1(WT) and Abl1(T315I) with IC50 of 0.8 nM and 4 nM, also inhibits SRC, LYN, FGR, HCK, KDR, FLT3, and Tie-2, and low activity to seen towards c-Kit. Phase 1/2.	C1(=C(C=C(C=C1)OC2=CC(=NC=C2)C(NC)=O)F)NC(NC3N(N=C(C=3)C(C)(C)C)C4=CC5=C(C=C4)N=CC=C5)=O	200	http://www.selleckchem.com/products/dcc-2036.html	Angiogenesis
S2635	CCT128930	h6	L2000-07	341.84	885499-61-6	free base	Akt	CCT128930 is a potent, ATP-competitive and selective inhibitor of Akt2 with IC50 of 6 nM, 28-fold greater selectivity for Akt2 than the closely related PKA kinase.	N1=CN=C2C(=C1N3CCC(CC3)(N)CC4=CC=C(C=C4)Cl)C=CN2	198	http://www.selleckchem.com/products/cct128930.html	PI3K/Akt/mTOR
S2636	A66	a7	L2000-07	393.53	1166227-08-2	free base	PI3K	A66 is a potent and specific p110α inhibitor with IC50 of 32 nM, >100 fold selectivity for p110α over other class-I PI3K isoforms.	C1SC(=NC=1C2SC(=NC=2C)NC(N3[C@@H](CCC3)C(=O)N)=O)C(C)(C)C	200	http://www.selleckchem.com/products/a66.html	PI3K/Akt/mTOR
S2637	TAK-875	b7	L2000-07	533.63	1374598-80-7	hydrate	GPR	TAK-875 is a selective GPR40 agonist with EC50 of 14 nM, 400-fold more potent than oleic acid.	C1(=C(C=C(C=C1)COC2=CC=C3C(=C2)OC[C@H]3CC(=O)O)C4=C(C=C(C=C4C)OCCCS(=O)(C)=O)C).O.C5=C(C=C(C=C5)COC6=CC=C7C(=C6)OC[C@H]7CC(=O)O)C8=C(C=C(C=C8C)OCCCS(=O)(C)=O)C	187	http://www.selleckchem.com/products/tak-875.html	Endocrinology & Hormones
S2638	NU7441 (KU-57788)	c7	L2000-07	413.49	503468-95-9	free base	DNA-PK,PI3K	NU7441 is a highly potent and selective DNA-PK inhibitor with IC50 of 14 nM and also inhibits PI3K with IC50 of 5 μM.	C1=C(OC2=C(C1=O)C=CC=C2C3=CC=CC4=C3SC5=C4C=CC=C5)N6CCOCC6	10	http://www.selleckchem.com/products/nu7441.html	DNA Damage
S2639	SNX-2112 (PF-04928473)	d7	L2000-07	464.48	908112-43-6	free base	HSP (e.g. HSP90)	SNX-2112 selectively binds to the ATP pocket of HSP90α and HSP90β with Ka of 30 nM and 30 nM, uniformly more potent than 17-AAG.	C1=CC(=CC(=C1C(N)=O)N[C@@H]2CC[C@H](CC2)O)N3N=C(C4=C3CC(CC4=O)(C)C)C(F)(F)F	200	http://www.selleckchem.com/products/snx-2112.html	Cytoskeletal Signaling
S2656	PF-04929113 (SNX-5422)	e7	L2000-07	521.53	908115-27-5	free base	HSP (e.g. HSP90)	PF-04929113 (SNX-5422) is a potent and selective HSP90 inhibitor with Kd of 41 nM and induces Her-2 degradation with IC50 of 37 nM. Phase 1/2.	N1(C2=C(C(=N1)C(F)(F)F)C(CC(C2)(C)C)=O)C3=CC=C(C(=C3)N[C@@H]4CC[C@H](CC4)OC(CN)=O)C(=O)N	199	http://www.selleckchem.com/products/pf-04929113.html	Cytoskeletal Signaling
S2658	GSK2126458 (GSK458)	f7	L2000-07	505.5	1086062-66-9	free base	PI3K,mTOR	GSK2126458 is a highly selective and potent inhibitor of p110α/β/δ/γ, mTORC1/2 with Ki of 0.019 nM/0.13 nM/0.024 nM/0.06 nM and 0.18 nM/0.3 nM, respectively. Phase 1.	C1(C(=CC(=CC=1)F)F)S(=O)(=O)NC2C(=NC=C(C=2)C3C=C4C(=CC=NC(=CC=3)4)C5C=NN=CC=5)OC	197	http://www.selleckchem.com/products/gsk2126458.html	PI3K/Akt/mTOR
S2659	5-hydroxymethyl Tolterodine (PNU 200577, 5-HMT, 5-HM)	g7	L2000-07	341.49	207679-81-0	free base	AChR	5-hydroxymethyl tolterodine (PNU 200577) is a new muscarinic receptor antagonist with Kb of 0.84 nM.	C1=CC=CC=C1[C@H](C2=C(C=CC(=C2)CO)O)CCN(C(C)C)C(C)C	199	http://www.selleckchem.com/products/5-hydroxymethyl-tolterodine-pnu-200577.html	Neuronal Signaling
S2660	MK-0752	h7	L2000-07	442.9	471905-41-6	free base	Gamma-secretase,Beta Amyloid	MK-0752 is a moderately potent γ-secretase inhibitor, which reduces Aβ40 production with IC50 of 5 nM. Phase 1/2.	C1=CC(=CC=C1Cl)S([C@]2(CC[C@H](CC2)CCC(=O)O)C3=C(C=CC(=C3)F)F)(=O)=O	200	http://www.selleckchem.com/products/mk-0752.html	Proteases
S2661	WYE-125132 (WYE-132)	a8	L2000-07	519.6	1144068-46-1	free base	mTOR	WYE-125132 is a highly potent, ATP-competitive mTOR inhibitor with IC50 of 0.19 nM; highly selective for mTOR versus PI3Ks or PI3K-related kinases hSMG1 and ATR.	C1(=NC(=NC2=C1C=NN2C3CCC4(CC3)OCCO4)C5=CC=C(C=C5)NC(=O)NC)N6CC7CCC(O7)C6	200	http://www.selleckchem.com/products/wye-125132.html	PI3K/Akt/mTOR
S2662	ICG-001	b8	L2000-07	548.63	780757-88-2	free base	Wnt/beta-catenin	ICG-001 antagonizes Wnt/β-catenin/TCF-mediated transcription and specifically binds to element-binding protein (CBP) with IC50 of 3 μM, but is not the related transcriptional coactivator p300.	C1=CC=C(C=C1)CNC(N2[C@@]3(N(C(CC2)=O)[C@@H](C(N(C3)CC4=CC=CC5=C4C=CC=C5)=O)CC6=CC=C(C=C6)O)[H])=O	182	http://www.selleckchem.com/products/icg-001.html	Stem Cells & Wnt
S2663	WAY-100635 Maleate	c8	L2000-07	538.64	1092679-51-0	hydrochloride	5-HT Receptor	WAY 100635 is a potent and selective 5-HT1A receptor agonist with pIC50 of 8.87, exhibits >100-fold selectivity against other 5-HT receptor subtypes and major neurotransmitter receptors.	C1(N2CCN(CC2)CCN(C3=CC=CC=N3)C(C4CCCCC4)=O)(=C(C=CC=C1)OC).Cl.Cl.Cl	157	http://www.selleckchem.com/products/way-100635.html	Neuronal Signaling
S2664	Clinofibrate	d8	L2000-07	468.58	30299-08-2	free base	RAAS	Clinofibrate inhibits hydroxymethylglutaryl coenzyme A reductase (HMGCR) with IC50 of 0.47 mM, is a lipid-lowering agent used for controlling high cholesterol and triacylglyceride levels in the blood.	C1CC(CCC1)(C2=CC=C(C=C2)OC(CC)(C)C(O)=O)C3=CC=C(C=C3)OC(CC)(C)C(=O)O	200	http://www.selleckchem.com/products/clinofibrate.html	Endocrinology & Hormones
S2666	PF-3845	e8	L2000-07	456.46	1196109-52-0	free base	FAAH	PF-3845 is a potent, selective and irreversible FAAH inhibitor with Ki of 230 nM, showing negligible activity against FAAH2.	C1(=CN=C(C=C1)OC2=CC(=CC=C2)CC3CCN(CC3)C(NC4=CN=CC=C4)=O)C(F)(F)F	199	http://www.selleckchem.com/products/pf-3845.html	Metabolism
S2667	Dolutegravir (GSK1349572)	f8	L2000-07	419.38	1051375-16-6	free base	Integrase	S/GSK1349572 (GSK1349572) is a two-metal-binding HIV integrase inhibitor with IC50 of 2.7 nM, modest activity against raltegravir-resistant signature mutants Y143R, Q148K, N155H, and G140S/Q148H. Phase 3.	C1(=CC(=C(C=C1)CNC(C2=CN3C(=C(C2=O)O)C(N4[C@](C3)(OCC[C@@H]4C)[H])=O)=O)F)F	200	http://www.selleckchem.com/products/s-gsk1349572.html	Microbiology
S2670	A-674563	g8	L2000-07	358.44	552325-73-2	free base	PKA,CDK,Akt	A-674563 is an Akt1 inhibitor with Ki of 11 nM, modest potent to PKA and >30-fold selective for Akt1 over PKC.	C1=CC=CC(=C1)C[C@@H](COC2=CC(=CN=C2)C3=CC4=C(C=C3)NN=C4C)N	200	http://www.selleckchem.com/products/a-674563.html	PI3K/Akt/mTOR
S2672	PF-00562271	h8	L2000-07	665.66	939791-38-5	benzenesulfonic	FAK	PF-00562271 is the benzenesulfonate salt of PF-562271, which is a potent, ATP-competitive, reversible inhibitor of FAK with IC50 of 1.5 nM, ~10-fold less potent for Pyk2 than FAK and >100-fold selectivity against other protein kinases, except for some CDKs. Phase 1.	C1(=NC(=C(C=C1)CNC2=C(C=NC(=N2)NC3=CC=C4C(=C3)CC(N4)=O)C(F)(F)F)N(C)S(=O)(C)=O).C5=CC=CC(=C5)S(O)(=O)=O	21	http://www.selleckchem.com/products/pf-00562271.html	Angiogenesis
S2673	Trametinib (GSK1120212)	a9	L2000-07	615.39	871700-17-3	free base	MEK	Trametinib (GSK1120212) is a highly specific and potent MEK1/2 inhibitor with IC50 of 0.92 nM/1.8 nM, no inhibition of the kinase activities of c-Raf, B-Raf, ERK1/2. Phase 3.	C1(N(C(=C2C(=C1C)N(C(N(C2=O)C3CC3)=O)C4=CC(=CC=C4)NC(C)=O)NC5=CC=C(C=C5F)I)C)=O	162	http://www.selleckchem.com/products/gsk1120212-(jtp-74057).html	MAPK
S2674	A922500	b9	L2000-07	428.48	959122-11-3	free base	Transferase	A 922500 is an inhibitor for human and mouse DGAT-1 with IC50 of 7 nM and 24 nM, respectively, good selectivity over related acyltransferases, hERG, and a panel of anti-targets.	C1=CC=C(C=C1)NC(NC2=CC=C(C=C2)C3=CC=C(C=C3)C(=O)[C@@H]4CCC[C@@H]4C(O)=O)=O	200	http://www.selleckchem.com/products/a-922500.html	Metabolism
S2677	BRL-15572	c9	L2000-07	479.87	193611-72-2	dihydrochloride	5-HT Receptor	BRL-15572 is a 5-HT1D receptor antagonist with pKi of 7.9, also shows a considerable affinity at 5-HT1A and 5-HT2B receptors, exhibiting 60-fold selectivity over 5-HT1B receptor.	C1(=CC=C(C=C1)C(C(CN2CCN(CC2)C3=CC(=CC=C3)Cl)O)C4=CC=CC=C4).Cl.Cl	200	http://www.selleckchem.com/products/brl-15572.html	Neuronal Signaling
S2679	Flavopiridol HCl	d9	L2000-07	438.3	131740-09-5	hydrochloride	CDK	Flavopiridol competes with ATP to inhibit CDKs including CDK1, CDK2, CDK4 and CDK6 with IC50 of ~ 40 nM. It is 7.5-fold more selective for CDK1/2/4/6 than CDK7. Flavopiridol is initially found to inhibit EGFR and PKA. Phase 1/2.	C1(=C(C(=C2C(=C1O)C(C=C(O2)C3=C(C=CC=C3)Cl)=O)[C@@]4([C@@H](CN(CC4)C)O)[H])O).Cl	200	http://www.selleckchem.com/products/flavopiridol-hydrochloride.html	Cell Cycle
S2680	Ibrutinib (PCI-32765)	e9	L2000-07	440.5	936563-96-1	free base	BTK	Ibrutinib is a potent and highly selective Btk inhibitor with IC50 of 0.5 nM, modestly potent to Bmx, CSK, FGR, BRK, HCK, less potent to EGFR, Yes, ErbB2, JAK3, etc.	C1=NC(=C2C(=N1)N(N=C2C3=CC=C(C=C3)OC4=CC=CC=C4)[C@H]5CN(CCC5)C(C=C)=O)N	199	http://www.selleckchem.com/products/pci-32765.html	Angiogenesis
S2683	CHIR-124	f9	L2000-07	419.91	405168-58-3	free base	Chk	CHIR-124 is a novel and potent Chk1 inhibitor with IC50 of 0.3 nM. It shows 2,000-fold selectivity against Chk2, 500- to 5,000-fold less activity against CDK2/4 and Cdc2.	C1(C(=C(C2=C(N1)C=CC(=C2)Cl)N[C@H]3C4CCN(C3)CC4)C5=NC6=C(N5)C=CC=C6)=O	16	http://www.selleckchem.com/products/chir-124.html	Cell Cycle
S2685	KW-2478	g9	L2000-07	574.66	819812-04-9	free base	HSP (e.g. HSP90)	KW-2478 is a nonansamycin HSP90 inhibitor with IC50 of 3.8 nM. Phase 1/2	C1=C(C(=C(C(=C1O)C(C2=CC=C(C(=C2)OC)OCCN3CCOCC3)=O)CC(N(CCOC)CCOC)=O)CC)O	200	http://www.selleckchem.com/products/kw-2478.html	Cytoskeletal Signaling
S2686	NVP-BSK805 2HCl	h9	L2000-07	563.47	1092499-93-8(freebase)	hydrochloride	JAK	NVP-BSK805 is a potent and selective ATP-competitive JAK2 inhibitor with IC50 of 0.5 nM,>20-fold selectivity towards JAK1, JAK3 and TYK2.	C1(=CC=C2C(=C1C3=CC(=C(C(=C3)F)CN4CCOCC4)F)N=C(C=N2)C5=CN(N=C5)C6CCNCC6).Cl.Cl	200	http://www.selleckchem.com/products/nvp-bsk805.html	JAK/STAT
S2687	PF-2545920	a10	L2000-07	392.45	1292799-56-4	free base	PDE	PF-2545920 is a potent and selective PDE10A inhibitor with IC50 of 0.37 nM, with >1000-fold selectivity over the PDE.	C1=CC=C2C(=C1)N=C(C=C2)COC3=CC=C(C=C3)C4C(=CN(N=4)C)C5=CC=NC=C5	201	http://www.selleckchem.com/products/pf-2545920.html
S2688	R547	b10	L2000-07	441.45	741713-40-6	free base	CDK	R547 is a potent ATP-competitive inhibitor of CDK1/2/4 with Ki of 2 nM/3 nM/1 nM. It is less potent to CDK7 and GSK3α/β, while inactive to other kinases.	N1=C(N=CC(=C1N)C(C2=C(C(=CC=C2OC)F)F)=O)NC3CCN(CC3)S(=O)(C)=O	135	http://www.selleckchem.com/products/r547.html	Cell Cycle
S2689	WAY-600	c10	L2000-07	494.59	1062159-35-6	free base	mTOR	WAY-600 is a potent, ATP-competitive and selective inhibitor of mTOR with IC50 of 9 nM; blocks mTORC1/P-S6K(T389) and mTORC2/P-AKT(S473) but not P-AKT(T308); selective for mTOR than PI3Kα (>100-fold) and PI3Kγ (>500-fold).	C12=C(C=CC(=C1)C3=NC4=C(C(=N3)N5CCOCC5)C=NN4C6CCN(CC6)CC7=CC=CN=C7)NC=C2	44	http://www.selleckchem.com/products/way-600.html	PI3K/Akt/mTOR
S2690	ADX-47273	d10	L2000-07	369.36	851881-60-2	free base	GluR	ADX47273 is a potent and specific mGlu5 positive allosteric modulator(PAM) with EC50 of 0.17 μM, showing no activity at other mGlu subtypes.	C1(=CC=C(C=C1)C(N2CCC[C@@H](C2)C3=NC(=NO3)C4=CC=C(C=C4)F)=O)F	200	http://www.selleckchem.com/products/adx-47273.html	Neuronal Signaling
S2691	BMY 7378	e10	L2000-07	458.42	21102-95-4	dihydrochloride	5-HT Receptor	BMY 7378 is a multi-targeted inhibitor of α2C-adrenoceptor and α1D-adrenoceptor with pKi of 6.54 and 8.2, respectively, and acts as a mixed agonist and antagonist for 5-HT1A receptor with pKi of 8.3.	C1(=CC=C(C(=C1)N2CCN(CC2)CCN3C(CC4(CC3=O)CCCC4)=O)OC).Cl.Cl	200	http://www.selleckchem.com/products/bmy-7378.html	Neuronal Signaling
S2692	TG101209	f10	L2000-07	509.67	936091-14-4	free base	JAK,FLT3,c-RET	TG101209 is a selective JAK2 inhibitor with IC50 of 6 nM, less potent to Flt3 and RET with IC50 of 25 nM and 17 nM, ~30-fold selective for JAK2 than JAK3, sensitive to JAK2V617F and MPLW515L/K mutations.	C1=C(C=C(C=C1)NC2=NC(=NC=C2C)NC3=CC=C(C=C3)N4CCN(CC4)C)S(NC(C)(C)C)(=O)=O	200	http://www.selleckchem.com/products/tg101209.html	JAK/STAT
S2693	Resminostat	g10	L2000-07	349.4	864814-88-0	free base	HDAC	Resminostat dose-dependently and selectively inhibits HDAC1/3/6 with IC50 of 42.5 nM/50.1 nM/71.8 nM, less potent to HDAC8 with IC50 of 877 nM.	C1=C(C=CC(=C1)CN(C)C)S(N2C=CC(=C2)/C=C/C(NO)=O)(=O)=O	200	http://www.selleckchem.com/products/resminostat-ras2410.html	Epigenetics
S2694	XL335	h10	L2000-07	438.47	629664-81-9	free base	FXR	XL335 is a potent, selective FXR agonist with EC50 of 4 nM, highly selective versus other nuclear receptors, such as LXR, PPAR, ER and etc. Phase 1.	C1=CC=C2C(=C1)C3=C(N2)C(=CN(CC3(C)C)C(C4=CC=C(C(=C4)F)F)=O)C(=O)OC(C)C	75	http://www.selleckchem.com/products/way-362450.html	Others
S2695	Nepicastat (SYN-117) HCl	a11	L2000-07	331.81	170151-24-3	hydrochloride	Hydroxylase	Nepicastat (SYN-117) HCl is a potent and selective inhibitor of both bovine and human dopamine-β-hydroxylase with IC50 of 8.5 nM and 9 nM, with negligible affinity for twelve other enzymes and thirteen neurotransmitter receptors. Phase 2.	C1(=CC(=C2C(=C1)C[C@H](CC2)N3C(=CNC3=S)CN)F)F.Cl	198	http://www.selleckchem.com/products/nepicastat-hydrochloride.html
S2696	GDC-0980 (RG7422)	b11	L2000-07	498.6	1032754-93-0	free base	mTOR,PI3K	GDC-0980 (RG7422) is a potent, class I PI3K inhibitor for PI3Kα/β/δ/γ with IC50 of 5 nM/27 nM/7 nM/14 nM, respectively. Also a mTOR inhibitor with Ki of 17 nM, and highly selective versus others PIKK family kinases. Phase 2.	C1(=CN=C(N=C1)N)C2=NC(=C3C(=N2)C(=C(S3)CN4CCN(CC4)C([C@@H](O)C)=O)C)N5CCOCC5	40	http://www.selleckchem.com/products/GDC-0980-RG7422.html	PI3K/Akt/mTOR
S2698	RS-127445	c11	L2000-07	281.33	199864-87-3	free base	5-HT Receptor	RS-127445 is a selective 5-HT2B receptor antagonist with pKi of 9.5 and pIC50 of 10.4, exhibits >1000-fold selectivity against other 5-HT receptors.	C1=CC(=C2C(=C1C3=CC(=NC(=N3)N)C(C)C)C=CC=C2)F	199	http://www.selleckchem.com/products/rs-127445.html	Neuronal Signaling
S2699	CH5132799	d11	L2000-07	377.42	1007207-67-1	free base	mTOR,PI3K	CH5132799 inhibits class I PI3Ks, particularly PI3Kα with IC50 of 14 nM; less potent to PI3Kβδγ, while sensitive in PIK3CA mutations cell lines. Phase 1.	N1=C(N=CC(=C1)C2=C3C(=NC(=N2)N4CCOCC4)N(CC3)S(C)(=O)=O)N	31	http://www.selleckchem.com/products/ch5132799.html	PI3K/Akt/mTOR
S2700	KX2-391	e11	L2000-07	431.53	897016-82-9	free base	Src	KX2-391 (KX01), the first clinical Src inhibitor (peptidomimetic class) that targets the peptide substrate site of Src, with GI50 of 9-60 nM in cancer cell lines. Phase 1/2.	C1=C(C=CC(=C1)C2=CC=C(N=C2)CC(NCC3=CC=CC=C3)=O)OCCN4CCOCC4	199	http://www.selleckchem.com/products/kx2-391.html	Angiogenesis
S2703	GSK1838705A	f11	L2000-07	532.57	1116235-97-2	free base	IGF-1R,ALK	GSK1838705A is a potent IGF-1R inhibitor with IC50 of 2.0 nM, modestly potent to IR and ALK with IC50 of 1.6 nM and 0.5 nM, respectively, and little activity to other protein kinases.	N1=C(N=C2C(=C1NC3=CC=CC(=C3C(=O)NC)F)C=CN2)NC4=C(C=C5C(=C4)N(CC5)C(=O)CN(C)C)OC	200	http://www.selleckchem.com/products/gsk1838705a.html	Protein Tyrosine Kinase
S2704	LY2109761	g11	L2000-07	441.52	700874-71-1	free base	TGF-beta/Smad	LY2109761 is a novel selective TGF-β receptor type I/II (TβRI/II) dual inhibitor with Ki of 38 nM and 300 nM, respectively; shown to negatively affect the phosphorylation of Smad2.	C12=C(C=C(C=C1)OCCN3CCOCC3)N=CC=C2C4C(=NN5C=4CCC5)C6=NC=CC=C6	10	http://www.selleckchem.com/products/ly2109761.html	TGF-beta/Smad
S2711	YO-01027	h11	L2000-07	463.48	209984-56-5	free base	Gamma-secretase	YO-01027 (Dibenzazepine, DBZ) is a dipeptidic γ-secretase inhibitor with IC50 of 2.6 nM and 2.9 nM for APPL and Notch cleavage, respectively.	C1(=CC(=CC(=C1)CC(N[C@H](C(N[C@H]2C3=C(C4=C(N(C2=O)C)C=CC=C4)C=CC=C3)=O)C)=O)F)F	200	http://www.selleckchem.com/products/yo-01027.html	Proteases
S2713	Geldanamycin	a1	L2000-08	560.64	30562-34-6	free base	HSP (e.g. HSP90),Autophagy	Geldanamycin is a natural existing HSP90 inhibitor with Kd of 1.2 μM, specifically disrupts glucocorticoid receptor (GR)/HSP association.	C1(C(C=C2NC(/C(=C/C=C/[C@@H]([C@H](/C(=C/[C@H]([C@H]([C@@H](C[C@H](CC=1C2=O)C)OC)O)C)C)OC(=O)N)OC)C)=O)=O)OC	199	http://www.selleckchem.com/products/geldanamycin.html	Cytoskeletal Signaling					Plate L2000-08	1	2	3	4	5	6	7	8	9	10	11	12
S2714	LY411575	b1	L2000-08	479.48	209984-57-6	free base	Gamma-secretase	LY411575 is a potent γ-secretase inhibitor with IC50 of 0.078 nM/0.082 nM (membrane/cell-based), also inhibits Notch clevage with withIC50 of 0.39 nM.	C1(=CC(=CC(=C1)[C@@H](C(N[C@H](C(N[C@H]2C3=C(C4=C(N(C2=O)C)C=CC=C4)C=CC=C3)=O)C)=O)O)F)F	200	http://www.selleckchem.com/products/ly-411575.html	Proteases					A	1	2	3	4	5	6	7	8	9	10	11	12
S2717	CP-91149	c1	L2000-08	399.87	186392-40-5	free base	Phosphorylase	CP-91149 is a selective glycogen phosphorylase (GP) inhibitor with IC50 of 0.13 μM in the presence of glucose, 5- to 10-fold less potent in the absence of glucose.	C1(=CC=C2C(=C1)C=C(N2)C(N[C@H]([C@H](C(=O)N(C)C)O)CC3=CC=CC=C3)=O)Cl	200	http://www.selleckchem.com/products/cp-91149.html	Metabolism					B	GSK1070916	MK-4827 (Niraparib)	PF-04691502	CCT137690	AZ 628	AMG-458	Anacetrapib (MK-0859)	BGT226 (NVP-BGT226)	GW788388	Milciclib (PHA-848125)	HER2-Inhibitor-1	Tivantinib (ARQ 197)
S2718	TAK-901	d1	L2000-08	504.64	934541-31-8	free base	Aurora Kinase	TAK-901 is a novel inhibitor of Aurora A/B with IC50 of 21 nM/15 nM. It is not a potent inhibitor of cellular JAK2, c-Src or Abl. Phase 1.	C1N(CCC(C1)NC(C2=C(C3=C(C(=C2)C4=CC(=CC=C4)S(CC)(=O)=O)C5=C(N3)N=CC(=C5)C)C)=O)C	200	http://www.selleckchem.com/products/tak-901.html	Cell Cycle					C	Varlitinib	TH-302	CUDC-907	Canagliflozin	NVP-BVU972	Alectinib (CH5424802)	MK-2048	3-Methyladenine	Dinaciclib (SCH727965)	Dovitinib (TKI-258) Dilactic Acid	MK-5108 (VX-689)	Dalcetrapib (JTT-705, RO4607381)
S2719	AMG-900	e1	L2000-08	503.58	945595-80-2	free base	Aurora Kinase	AMG 900 is a potent and highly selective pan-Aurora kinases inhibitor for Aurora A/B/C with IC50 of 5 nM/4 nM /1 nM. It is >10-fold selective for Aurora kinases than p38α, Tyk2, JNK2, Met and Tie2. Phase 1.	C1=CC(=C(N=C1)OC2=CC=C(C=C2)NC3C4=C(C(=NN=3)C5SC=C(C=5)C)C=CC=C4)C6=NC(=NC=C6)N	198	http://www.selleckchem.com/products/amg-900.html	Cell Cycle					D	SB705498	MK-2461	Nocodazole	CPI-613	PF-5274857	GW842166X	M344	I-BET151 (GSK1210151A)	GW4064	AZD2014	TAK-285	A-803467
S2720	ZM 336372	f1	L2000-08	389.45	208260-29-1	free base	Raf	ZM 336372 is a potent and selective c-Raf inhibitor with IC50 of 70 nM, 10-fold selectivity over B-RAF, no inhibition to PKA/B/C, AMPK, p70S6, etc.	C1(=CC=CC(=C1)C(NC2=CC(=C(C=C2)C)NC(C3=CC=C(C=C3)O)=O)=O)N(C)C	200	http://www.selleckchem.com/products/zm-336372.html	MAPK					E	Laquinimod	INCB28060	Tofacitinib (CP-690550,Tasocitinib)	Istradefylline	Sotrastaurin	Torcetrapib	VU 0357121	WP1066	Lonafarnib	HCV-796 (Nesbuvir)	AZD4547	Galeterone
S2722	JTC-801	g1	L2000-08	447.96	244218-51-7	hydrochloride	Opioid Receptor	JTC-801 is a selective opioid receptor-like1 (ORL1) receptor antagonist with IC50 of 94 nM, weakly inhibits receptors δ, κ, and μ.	C1(=CC=C(C(=C1)C(=O)NC2=CC3=C(C=C2)N=C(C=C3N)C)COC4=CC=C(C=C4)CC).Cl	200	http://www.selleckchem.com/products/jtc-801.html	Neuronal Signaling					F	Sirtinol	CEP-33779	Dabrafenib (GSK2118436)	GDC-0068	MPEP	INK 128 (MLN0128)	Ciproxifan	BYL719	Tyrphostin AG 879	Torin 2	CI994 (Tacedinaline)	TAE226 (NVP-TAE226)
S2726	PH-797804	h1	L2000-08	477.3	586379-66-0	free base	p38 MAPK	PH-797804 is a novel pyridinone inhibitor of p38α with IC50 of 26 nM; 4-fold more selective versus p38β and does not inhibit JNK2. Phase 2.	C1(=C(C=CC(=C1)C(=O)NC)C)N2C(=CC(=C(C2=O)Br)OCC3=CC=C(C=C3F)F)C	201	http://www.selleckchem.com/products/ph-797804.html	MAPK					G	RG108	OC000459	Tideglusib	ML133 HCl	Desmethyl Erlotinib (CP-473420, OSI-774)	Torin 1	Clindamycin	ARN-509	R428 (BGB324)	SAR131675	BI-D1870	Cathepsin Inhibitor 1
S2727	Dacomitinib (PF299804, PF299)	a2	L2000-08	469.94	1110813-31-4	free base	EGFR	PF-299804 is a potent, irreversible pan-ErbB inhibitor, mostly to EGFR with IC50 of 6 nM, effective against NSCLCs with EGFR or ERBB2 mutations (resistant to gefitinib) as well as those harboring the EGFR T790M mutation. Phase 2.	C(/C=C/C(NC1=C(C=C2C(=C1)C(=NC=N2)NC3=CC(=C(C=C3)F)Cl)OC)=O)N4CCCCC4	40	http://www.selleckchem.com/products/pf299804.html	Protein Tyrosine Kinase					H	SB269970 HCl		BRL-54443	BML-190	MRS 2578	SB271046	MK-801 (Dizocilpine)	StemRegenin 1 (SR1)	Golvatinib (E7050)	IEM 1754 dihydrobroMide	CTEP (RO4956371)	VU 0364770
S2729	SB415286	b2	L2000-08	359.72	264218-23-7	free base	GSK-3	SB415286 is a potent GSK3α inhibitor with IC50/Ki of 78 nM/31 nM with equally effective inhibition of GSK-3β.	C1(C(=C(C(N1)=O)NC2=CC(=C(C=C2)O)Cl)C3=C(C=CC=C3)[N+](=O)[O-])=O	200	http://www.selleckchem.com/products/sb-415286.html	PI3K/Akt/mTOR					H	ML130 (Nodinitib-1)	VUF 10166	U-104	Alogliptin	TG100713	T0070907	GW5074	Camostat Mesilate	Prucalopride	Acesulfame Potassium	A-205804	PJ34
S2730	Crenolanib (CP-868596)	c2	L2000-08	443.54	670220-88-9	free base	PDGFR	Crenolanib (CP-868596) is a potent and selective inhibitor of PDGFRα/β with Kd of 2.1 nM/3.2 nM, also potently inhibits FLT3, sensitive to D842V mutation not V561D mutation, >100-fold more selective for PDGFR than c-Kit, VEGFR-2, TIE-2, FGFR-2, EGFR, erbB2, and Src.	C1=CC(=C2C(=C1)C=CC(=N2)N3C=NC4=C3C=CC(=C4)OCC5(COC5)C)N6CCC(CC6)N	200	http://www.selleckchem.com/products/crenolanib-cp-868596.html	Protein Tyrosine Kinase
S2731	AZ 3146	d2	L2000-08	452.55	1124329-14-1	free base	Kinesin	AZ3146 is a selective Mps1 inhibitor with IC50 of ~35 nM, contributes to recruitment of CENP-E (kinesin-related motor protein), less potent to FAK, JNK1, JNK2, and Kit.	C1(=CC(=C(C=C1)NC2=NC3=C(C=N2)N(C(N3C4CCCC4)=O)C)OC)OC5CCN(CC5)C	61	http://www.selleckchem.com/products/az-3146.html	Cytoskeletal Signaling
S2735	MK-8776 (SCH 900776)	e2	L2000-08	376.25	891494-63-6	free base	CDK,Chk	SCH 900776 is a selective Chk1 inhibitor with IC50 of 3 nM. It shows 500-fold selectivity against Chk2. Phase 2.	C12N=C(C(=C(N1N=CC=2C3=CN(N=C3)C)N)Br)[C@H]4CNCCC4	10	http://www.selleckchem.com/products/sch-900776.html	Cell Cycle
S2736	TG101348 (SAR302503)	f2	L2000-08	524.68	936091-26-8	free base	JAK	TG-101348 (SAR302503) is a selective inhibitor of JAK2 with IC50 of 3 nM, 35- and 334-fold more selective for JAK2 versus JAK1 and JAK3. Phase 1/2.	C1(=CC=C(C=C1)NC2=NC(=C(C=N2)C)NC3=CC=CC(=C3)S(NC(C)(C)C)(=O)=O)OCCN4CCCC4	190	http://www.selleckchem.com/products/tg-101348.html	JAK/STAT
S2738	PAC-1	g2	L2000-08	392.49	315183-21-2	free base	Caspase	PAC-1 is a potent procaspase-3 activator with EC50 of 0.22 μM and the first small molecule known to directly activate procaspase-3 to caspase-3.	C1(CN2CCN(CC2)CC(N/N=C/C3=CC=CC(=C3O)CC=C)=O)=CC=CC=C1	198	http://www.selleckchem.com/products/pac-1.html	Apoptosis
S2740	GSK1070916	h2	L2000-08	507.63	942918-07-2	free base	Aurora Kinase	GSK1070916 is a reversible and ATP-competitive inhibitor of Aurora B/C with IC50 of 3.5 nM/6.5 nM. It displays >100-fold selectivity against the closely related Aurora A-TPX2 complex. Phase 1.	C1=CN=C2C(=C1C3=CN(N=C3C4=CC=C(C=C4)NC(N(C)C)=O)CC)C=C(N2)C5=CC=CC(=C5)CN(C)C	200	http://www.selleckchem.com/products/gsk1070916.html	Cell Cycle
S2741	MK-4827 (Niraparib)	a3	L2000-08	320.39	1038915-60-4	free base	PARP	MK-4827 is a selective inhibitor of PARP1/2 with IC50 of 3.8 nM/2.1 nM, with great activity in cancer cells with mutant BRCA-1 and BRCA-2. It is >330-fold selective against PARP3, V-PARP and Tank1. Phase 3.	C1C=CC2C(C=1C(=O)N)=NN(C=2)C3=CC=C(C=C3)[C@H]4CNCCC4	10	http://www.selleckchem.com/products/mk-4827.html
S2743	PF-04691502	b3	L2000-08	425.48	1013101-36-4	free base	Akt,mTOR,PI3K	PF-04691502 is an ATP-competitive PI3K(α/β/δ/γ)/mTOR dual inhibitor with Ki of 1.8 nM/2.1 nM/1.6 nM/1.9 nM and 16 nM, little activity against either Vps34, AKT, PDK1, p70S6K, MEK, ERK, p38, or JNK. Phase 2.	N1=C(N=C2C(=C1C)C=C(C(N2[C@H]3CC[C@@H](CC3)OCCO)=O)C4=CC=C(N=C4)OC)N	32	http://www.selleckchem.com/products/pf-04691502.html	PI3K/Akt/mTOR
S2744	CCT137690	c3	L2000-08	551.48	1095382-05-0	free base	Aurora Kinase	CCT137690 is a highly selective inhibitor of Aurora A, Aurora B and Aurora C with IC50 of 15 nM, 25 nM and 19 nM. It has little effect on hERG ion-channel.	C1(=CN=C2C(=C1N3CCN(CC3)CC4C=C(ON=4)C)N=C(N2)C5=CC=C(C=C5)N6CCN(CC6)C)Br	10	http://www.selleckchem.com/products/cct137690.html	Cell Cycle
S2746	AZ 628	d3	L2000-08	451.52	878739-06-1	free base	Raf	AZ628 is a new pan-Raf inhibitor for BRAF, BRAFV600E, and c-Raf-1 with IC50 of 105 nM, 34 nM and 29 nM, also inhibits VEGFR2, DDR2, Lyn, Flt1, FMS, etc.	C1(=CC=CC(=C1)C(NC2=CC=C(C(=C2)NC3=CC4=C(C=C3)N=CN(C4=O)C)C)=O)C(C#N)(C)C	199	http://www.selleckchem.com/products/az628.html	MAPK
S2747	AMG-458	e3	L2000-08	539.58	913376-83-7	free base	c-Met	AMG 458 is a potent c-Met inhibitor with Ki of 1.2 nM, ~350-fold selectivity for c-Met than VEGFR2 in cells.	N1(N(C(C(=C1C)C(=O)NC2C=CC(=CN=2)OC3C=CN=C4C=C(C=CC=34)OC)=O)C5C=CC=CC=5)CC(C)(C)O	38	http://www.selleckchem.com/products/amg458.html	Protein Tyrosine Kinase
S2748	Anacetrapib (MK-0859)	f3	L2000-08	637.51	875446-37-0	free base	CETP	Anacetrapib (MK0859) is a potent, selective, reversible rhCETP and mutant CETP(C13S) inhibitor with IC50 of 7.9 nM and 11.8 nM, increases HDL-C and decreases LDL-C, does not increase aldosterone or blood pressure. Phase 3.	C1=C(C=C(C(=C1)C2=CC(=C(C=C2OC)F)C(C)C)CN3C(O[C@@H]([C@H]3C)C4=CC(=CC(=C4)C(F)(F)F)C(F)(F)F)=O)C(F)(F)F	199	http://www.selleckchem.com/products/anacetrapib-mk-0859.html	Metabolism
S2749	BGT226 (NVP-BGT226)	g3	L2000-08	650.6	1245537-68-1	free base	PI3K,mTOR	NVP-BGT226 is a novel class I PI3K/mTOR inhibitor for PI3Kα/β/γ with IC50 of 4 nM/63 nM/38 nM. Phase 1/2.	C(/C=C\C(=O)O)(=O)O.N1=CC2=C(C3=CC(=CC=C13)C4C=NC(=CC=4)OC)N(C(N2C)=O)C5C=C(C(=CC=5)N6CCNCC6)C(F)(F)F	46	http://www.selleckchem.com/products/nvp-bgt226.html	PI3K/Akt/mTOR
S2750	GW788388	h3	L2000-08	425.48	452342-67-5	free base	TGF-beta/Smad	GW788388 is a potent and selective inhibitor of ALK5 with IC50 of 18 nM, also inhibits TGF-β type II receptor and activin type II receptor activities, but does not inhibit BMP type II receptor.	C(C1C=CC(=CC=1)C2C=C(C=CN=2)C3C(=NNC=3)C4C=CC=CN=4)(=O)NC5CCOCC5	77	http://www.selleckchem.com/products/gw788388.html	TGF-beta/Smad
S2751	Milciclib (PHA-848125)	a4	L2000-08	460.57	802539-81-7	free base	CDK	PHA-848125 is a potent, ATP-competitive CDK inhibitor for CDK2 with IC50 of 45 nM. It is >3-fold more selective for CDK2 than CDK1, 2, 4, 5, and 7. Phase 2.	C12CC(C3=C(C(=NC(=NC=1)NC4=CC=C(C=C4)N5CCN(CC5)C)2)N(N=C3C(NC)=O)C)(C)C	199	http://www.selleckchem.com/products/pha-848125.html	Cell Cycle
S2752	HER2-Inhibitor-1	b4	L2000-08	569.63	937265-83-3	free base	HER2,EGFR	ARRY-380 is a potent and selective HER2 inhibitor with IC50 of 8 nM, equipotent against truncated p95-HER2, 500-fold more selective for HER2 versus EGFR. Phase 1.	N1C=NC(=C2C=C(C=CC=12)C3OC(=CC=3)CNCCS(=O)(=O)C)NC4C=C(C(=CC=4)OC5=CC6N(C=C5)N=CN=6)C	200	http://www.selleckchem.com/products/arry-380.html	Protein Tyrosine Kinase
S2753	Tivantinib (ARQ 197)	c4	L2000-08	369.42	905854-02-6	free base	c-Met	Tivantinib (ARQ 197) is the first non-ATP-competitive c-Met inhibitor with Ki of 0.355 μM, little activity to Ron, and no inhibition to EGFR, InsR, PDGFRα or FGFR1/4. Phase 3.	N1C([C@@]([C@@](C1=O)(C2=CNC3=C2C=CC=C3)[H])([H])C4C5=C6N(C=4)CCCC(=CC=C5)6)=O	200	http://www.selleckchem.com/products/arq-197.html
S2755	Varlitinib	d4	L2000-08	466.94	845272-21-1	free base	EGFR	ARRY334543 is a selective and potent ErbB1(EGFR) and ErbB2(HER2) inhibitor with IC50 of 7 nM and 2 nM, respectively. Phase 2.	C12=C(C(=NC=N1)NC3=CC(=C(C=C3)OCC4SC=CN=4)Cl)C=C(C=C2)NC5OC[C@H](N=5)C	12	http://www.selleckchem.com/products/arry334543.html	Protein Tyrosine Kinase
S2757	TH-302	e4	L2000-08	449.04	918633-87-1	free base	Others,P450 (e.g. CYP17)	TH-302 is selective hypoxia-activated prodrug targeting hypoxic regions of solid tumors with IC50 of 19 nM, demonstrates 270-fold enhanced cytotoxicity under hypoxia versus their potency under aerobic conditions, stable to cytochrome P450 metabolism.	CN1C(=NC=C1COP(NCCBr)(=O)NCCBr)[N+]([O-])=O	10	http://www.selleckchem.com/products/th-302.html
S2759	CUDC-907	f4	L2000-08	508.55	1339928-25-4	free base	PI3K,HDAC	CUDC-907 is a dual PI3K and HDAC inhibitor for PI3Kα and HDAC1/2/3/10 with IC50 of 19 nM and 1.7 nM/5 nM/1.8 nM/2.8 nM, respectively. Phase 1.	C1=NC(=NC=C1C(NO)=O)N(C)CC2=CC3=C(S2)C(=NC(=N3)C4=CC=C(N=C4)OC)N5CCOCC5	200	http://www.selleckchem.com/products/cudc-907.html	Cytoskeletal Signaling
S2760	Canagliflozin	g4	L2000-08	444.52	842133-18-0	free base	SGLT	Canagliflozin is a highly potent and selective SGLT2 inhibitor for hSGLT2 with IC50 of 2.2 nM, exhibits 413-fold selectivity over hSGLT1.	[C@H]1([C@H]([C@@H]([C@H]([C@@H](O1)C2=CC(=C(C=C2)C)CC3SC(=CC=3)C4=CC=C(C=C4)F)O)O)O)CO	200	http://www.selleckchem.com/products/canagliflozin.html	GPCR & G Protein
S2761	NVP-BVU972	h4	L2000-08	340.38	1185763-69-2	free base	c-Met	NVP-BVU972 is a selective and potent Met inhibitor with IC50 of 14 nM.	C1C(=NN2C(C=1)=NC=C2CC3=CC=C4C(=C3)C=CC=N4)C5C=NN(C=5)C	199	http://www.selleckchem.com/products/nvp-bvu972.html	Protein Tyrosine Kinase
S2762	Alectinib (CH5424802)	a5	L2000-08	482.62	1256580-46-7	free base	ALK	CH5424802 is a potent ALK inhibitor with IC50 of 1.9 nM, sensitive to L1196M mutation and higher selectivity for ALK than PF-02341066, NVP-TAE684 and PHA-E429. Phase 1/2.	C1(=CC=C2C(=C1)NC3=C2C(C4=C(C3(C)C)C=C(C(=C4)CC)N5CCC(CC5)N6CCOCC6)=O)C#N	10	http://www.selleckchem.com/products/ch5424802.html	Protein Tyrosine Kinase
S2765	MK-2048	b5	L2000-08	461.87	869901-69-9	free base	Integrase	MK-2048 is a potent inhibitor of integrase (IN) and INR263K with IC50 of 2.6 nM and 1.5 nM, respectively.	N1N(C(C2=C(C=1C(=O)NC)N3C(=C2O)C(N(C[C@H]3C)CC)=O)=O)CC4=CC=C(C(=C4)Cl)F	19	http://www.selleckchem.com/products/mk-2048.html	Microbiology
S2767	3-Methyladenine	c5	L2000-08	149.15	5142-23-4	free base	Autophagy,PI3K	3-Methyladenine is a selective PI3K inhibitor for Vps34 and PI3Kγ with IC50 of 25 μM and 60 μM; blocks class I PI3K consistently, whereas suppression of class III PI3K is transient, and also blocks autophagosome formation.	N1=CN=C2N(C=NC(=C12)N)C	26	http://www.selleckchem.com/products/3-methyladenine.html	PI3K/Akt/mTOR
S2768	Dinaciclib (SCH727965)	d5	L2000-08	396.49	779353-01-4	free base	CDK	Dinaciclib (SCH727965) is a novel and potent CDK inhibitor for CDK2, CDK5, CDK1 and CDK9 with IC50 of 1 nM, 1 nM, 3 nM and 4 nM, respectively. It also blocks thymidine (dThd) DNA incorporation. Phase 3.	C1C[C@H](N(CC1)C2C=C(N3C(N=2)=C(C=N3)CC)NCC4=CC=C[N+](=C4)[O-])CCO	199	http://www.selleckchem.com/products/dinaciclib-sch727965.html	Cell Cycle
S2769	Dovitinib (TKI-258) Dilactic Acid	e5	L2000-08	572.59	852433-84-2	dilactic Acid	PDGFR,FGFR,c-Kit,FLT3,VEGFR	Dovitinib Dilactic acid (TKI258 Dilactic acid) is the Dilactic acid of Dovitinib, which is a multitargeted RTK inhibitor, mostly for class III (FLT3/c-Kit) with IC50 of 1 nM/2 nM, also potent to class IV (FGFR1/3) and class V (VEGFR1-4) RTKs with IC50 of 8-13 nM, less potent to InsR, EGFR, c-Met, EphA2, Tie2, IGFR1 and HER2. Phase 4.	N1(C(C(=C(C2C(=CC=CC1=2)F)N)C3=NC4C(N3)=CC(=CC=4)N5CCN(CC5)C)=O).CC(C(O)=O)O.CC(C(O)=O)O	157	http://www.selleckchem.com/products/dovitinib.html	Angiogenesis
S2770	MK-5108 (VX-689)	f5	L2000-08	461.94	1010085-13-8	free base	Aurora Kinase	MK-5108 (VX-689) is a highly selective Aurora A inhibitor with IC50 of 0.064 nM and is 220- and 190-fold more selective for Aurora A than Aurora B/C, while it inhibits TrkA with less than 100-fold selectivity. Phase 1.	N1=C(C=CC=C1C[C@]2(CC[C@H](CC2)OC3=C(C(=CC=C3)Cl)F)C(=O)O)NC4SC=CN=4	199	http://www.selleckchem.com/products/mk-5108-vx-689.html	Cell Cycle
S2772	Dalcetrapib (JTT-705, RO4607381)	g5	L2000-08	389.59	211513-37-0	free base	CETP	Dalcetrapib (JTT-705) is a rhCETP inhibitor with IC50 of 0.2 μM that increases the plasma HDL cholesterol. Phase 3.	C1=CC=CC(=C1NC(C2(CCCCC2)CC(CC)CC)=O)SC(C(C)C)=O	200	http://www.selleckchem.com/products/dalcetrapib-jtt-705.html	Metabolism
S2773	SB705498	h5	L2000-08	429.23	501951-42-4	free base	TRPV	SB705498 is a TRPV1 antagonist for hTRPV1, antagonizes capsaicin, acid, and heat activation of TRPV1 with IC50 of 3 nM, 0.1 nM and 6 nM, shows a degree of voltage dependence, exhibits >100-fold selectivity for TRPV1 over TRPM8. Phase 2.	N(C(=O)N[C@H]1CN(CC1)C2C=CC(=CN=2)C(F)(F)F)C3C(=CC=CC=3)Br	200	http://www.selleckchem.com/products/sb705498.html	Others
S2774	MK-2461	a6	L2000-08	495.55	917879-39-1	free base	c-Met,PDGFR,FGFR	MK-2461 is a potent, multi-targeted inhibitor for c-Met(WT/mutants) with IC50 of 0.4-2.5 nM, less potent to Ron, Flt1; 8- to 30-fold greater selectivity of c-Met targets versus FGFR1, FGFR2, FGFR3, PDGFRβ, KDR, Flt3, Flt4, TrkA, and TrkB. Phase 1/2. .	C12=C(C(C3=C(C=C1)C=CC(=C3)NS(N(C[C@H]4OCCOC4)C)(=O)=O)=O)C=C(C=N2)C5=CN(N=C5)C	199	http://www.selleckchem.com/products/mk-2461.html	Protein Tyrosine Kinase
S2775	Nocodazole	b6	L2000-08	301.32	31430-18-9	free base	Microtubule Associated,Autophagy	Nocodazole is a rapidly-reversible inhibitor of microtubule polymerization, also inhibits Abl, Abl(E255K) and Abl(T315I) with IC50 of 0.21 μM, 0.53 μM and 0.64 μM, respectively.	C(NC1=NC2C(N1)=CC(=CC=2)C(=O)C3=CC=CS3)(=O)OC	23	http://www.selleckchem.com/products/nocodazole.html	Cytoskeletal Signaling
S2776	CPI-613	c6	L2000-08	388.59	95809-78-2	free base	Dehydrogenase	CPI-613, a lipoate analog, inhibits mitochondrial enzymes pyruvate dehydrogenase (PDH) and α-ketoglutarate dehydrogenase, disrupts tumor cell mitochondrial metabolism. Phase 2.	S(CCC(SCC1=CC=CC=C1)CCCCC(O)=O)CC2=CC=CC=C2	200	http://www.selleckchem.com/products/cpi-613.html	Metabolism
S2777	PF-5274857	d6	L2000-08	436.96	1373615-35-0	free base	Hedgehog/Smoothened	PF-5274857 is a potent and selective Smoothened (Smo) antagonist, inhibits Hedgehog (Hh) signaling with IC50 and Ki of 5.8 nM and 4.6 nM, respectively, and can penetrate the blood–brain barrier.	C1(=CC(=C(N=C1)C2=CC(=NC=C2Cl)N3CCN(CC3)C(=O)CCS(C)(=O)=O)C)C	212	http://www.selleckchem.com/products/pf-5274857.html	Stem Cells & Wnt
S2778	GW842166X	e6	L2000-08	449.25	666260-75-9	free base	Cannabinoid Receptor	GW842166X is a potent and highly selective agonist of cannabinoid receptor CB2 receptor with EC50 of 63 nM, shows no significant activity at CB1 receptor. Phase 2.	C1(N=C(C(=CN=1)C(=O)NCC2CCOCC2)C(F)(F)F)NC3C(=CC(=CC=3)Cl)Cl	44	http://www.selleckchem.com/products/gw-842166x.html	GPCR & G Protein
S2779	M344	f6	L2000-08	307.39	251456-60-7	free base	HDAC	M344 is a potent HDAC inhibitor with IC50 of 100 nM and able to induce cell differentiation.	C1(=CC=C(C=C1)C(NCCCCCCC(NO)=O)=O)N(C)C	201	http://www.selleckchem.com/products/m344.html	Cytoskeletal Signaling
S2780	I-BET151 (GSK1210151A)	g6	L2000-08	415.44	1300031-49-5	free base	Epigenetic Reader Domain	I-BET151 (GSK1210151A) is a novel selective BET inhibitor for BRD2, BRD3 and BRD4 with IC50 of 0.5 μM, 0.25 μM, and 0.79 μM, respectively.	C1(=C(C=C2C(=C1)C3=C(C=N2)NC(N3[C@H](C)C4=CC=CC=N4)=O)C5=C(ON=C5C)C)OC	199	http://www.selleckchem.com/products/i-bet151-gsk1210151a.html	Epigenetics
S2782	GW4064	h6	L2000-08	542.84	278779-30-9	free base	FXR	GW4064 is an agonist of farnesoid X receptor (FXR) with EC50 of 65 nM.	C1=CC=C(C=C1C(=O)O)/C=C/C2=C(C=C(C=C2)OCC3C(=NOC=3C(C)C)C4=C(C=CC=C4Cl)Cl)Cl	200	http://www.selleckchem.com/products/gw-4064.html	Others
S2783	AZD2014	a7	L2000-08	462.54	1009298-59-2	free base	mTOR	AZD2014 is a novel mTOR inhibitor with IC50 of 2.8 nM; highly selective against multiple PI3K isoforms (α/β/γ/δ). Phase 2.	C1=C(N=C2C(=C1)C(=NC(=N2)N3[C@H](COCC3)C)N4[C@H](COCC4)C)C5=CC(=CC=C5)C(NC)=O	82	http://www.selleckchem.com/products/azd2014.html	PI3K/Akt/mTOR
S2784	TAK-285	b7	L2000-08	547.96	871026-44-7	free base	EGFR,HER2	TAK-285 is a novel dual HER2 and EGFR(HER1) inhibitor with IC50 of 17 nM and 23 nM, >10-fold selectivity for HER1/2 than HER4, less potent to MEK1/5, c-Met, Aurora B, Lck, CSK etc. Phase 1.	C12=C(C(=NC=N1)NC3=CC=C(C(=C3)Cl)OC4=CC=CC(=C4)C(F)(F)F)N(C=C2)CCNC(=O)CC(O)(C)C	200	http://www.selleckchem.com/products/tak-285.html	Protein Tyrosine Kinase
S2785	A-803467	c7	L2000-08	357.79	944261-79-4	free base	Sodium Channel	A-803467 is a selective NaV1.8 channel blocker with IC50 of 8 nM, blocks tetrodotoxin-resistant currents, exhibits >100-fold selectivity against human NaV1.2, NaV1.3, NaV1.5, and NaV1.7.	O1C(=CC=C1C2C=CC(=CC=2)Cl)C(=O)NC3C=C(C=C(C=3)OC)OC	201	http://www.selleckchem.com/products/a-803467.html	Transmembrane Transporters
S2787	Laquinimod	d7	L2000-08	356.8	248281-84-7	free base	Others	Laquinimod is a potent immunomodulator.	N1(C(C(=C(C2C(=CC=CC1=2)Cl)O)C(=O)N(C3C=CC=CC=3)CC)=O)C	170	http://www.selleckchem.com/products/laquinimod-abr-215062.html	Others
S2788	INCB28060	e7	L2000-08	412.42	1029712-80-8	free base	c-Met	INCB28060 is a novel, ATP-competitive inhibitor of c-MET with IC50 of 0.13 nM, inactive against RONβ, as well as EGFR and HER-3. Phase 1.	C(C1C(=CC(=CC=1)C2C=NC3N(N=2)C(=CN=3)CC4C=C5C=CC=NC(=CC=4)5)F)(=O)NC	10	http://www.selleckchem.com/products/incb28060.html	Protein Tyrosine Kinase
S2789	Tofacitinib (CP-690550,Tasocitinib)	f7	L2000-08	312.37	477600-75-2	free base	JAK	Tofacitinib is a novel inhibitor of JAK3 with IC50 of 1 nM, 20- to 100-fold less potent against JAK2 and JAK1.	N1=CN=C2C(=C1N(C)[C@H]3CN(CC[C@@H]3C)C(=O)CC#N)C=CN2	198	http://www.selleckchem.com/products/tofacitinib-cp-690550.html	JAK/STAT
S2790	Istradefylline	g7	L2000-08	384.43	155270-99-8	free base	Others	Istradefylline is a selective adenosine A2A receptor (A2AR) antagonist with Ki of 2.2 nM.	N1(C(=NC2N(C(N(C(C1=2)=O)CC)=O)CC)/C=C/C3C=C(C(=CC=3)OC)OC)C	15	http://www.selleckchem.com/products/istradefylline-kw-6002.html	Others
S2791	Sotrastaurin	h7	L2000-08	438.48	425637-18-9	free base	PKC	Sotrastaurin is a potent and selective pan-PKC inhibitor, mostly for PKCθ with Ki of 0.22 nM; inactive to PKCζ. Phase 1/2.	N1C(C(=C(C1=O)C2N=C(N=C3C=CC=CC=23)N4CCN(CC4)C)C5=CNC6C=CC=CC5=6)=O	198	http://www.selleckchem.com/products/sotrastaurin-aeb071.html	TGF-beta/Smad
S2792	Torcetrapib	a8	L2000-08	600.47	262352-17-0	free base	CETP	Torcetrapib is a CETP inhibitor with IC50 of 37 nM, elevates HDL-C and reduces nonHDL-C in plasma. Phase 3.	C12=C(N([C@@H](C[C@H]1N(C(=O)OC)CC3=CC(=CC(=C3)C(F)(F)F)C(F)(F)F)CC)C(OCC)=O)C=CC(=C2)C(F)(F)F	199	http://www.selleckchem.com/products/torcetrapib-cp-529414.html	Metabolism
S2795	VU 0357121	b8	L2000-08	305.32	433967-28-3	free base	GluR	VU0357121 is a novel positive allosteric modulator (PAM) of mGlu5 with EC50 of 33 nM, is inactive or very weakly antagonizing at other mGlu receptor subtypes.	C1=C(C=CC(=C1)C(NC2=C(C=C(C=C2)F)F)=O)OCCCC	199	http://www.selleckchem.com/products/vu-0357121.html	Neuronal Signaling
S2796	WP1066	c8	L2000-08	356.22	857064-38-1	free base	JAK	WP1066 is a novel inhibitor of JAK2 and STAT3 with IC50 of 2.30 μM and 2.43 μM in HEL cells; shows activity to JAK2, STAT3, STAT5, and ERK1/2 not JAK1 and JAK3.	C(/C(=C/C1C=CC=C(N=1)Br)C#N)(=O)N[C@@H](C)C2C=CC=CC=2	202	http://www.selleckchem.com/products/wp1066.html	JAK/STAT
S2797	Lonafarnib	d8	L2000-08	638.82	193275-84-2	free base	Transferase	Lonafarnib is an orally bioavailable FPTase inhibitor for H-ras, K-ras-4B and N-ras with IC50 of 1.9 nM, 5.2 nM and 2.8 nM, respectively. Phase 3.	C1CC2=C([C@H](C3=C1C=C(C=N3)Br)C4CCN(CC4)C(CC5CCN(CC5)C(N)=O)=O)C(=CC(=C2)Cl)Br	198	http://www.selleckchem.com/products/lonafarnib-sch66336.html	Metabolism
S2800	HCV-796 (Nesbuvir)	e8	L2000-08	446.49	691852-58-1	free base	Others	HCV-796 is a specific inhibitor of HCV NS5B polymerase with IC50 of 0.01-0.14 μM for genotype 1, with EC50 of 5 nM and 9 nM against genotype 1a and 1b replicons.	O1C(=C(C2C1=CC(=C(C=2)C3CC3)N(S(=O)(=O)C)CCO)C(NC)=O)C4=CC=C(C=C4)F	10	http://www.selleckchem.com/products/hcv-796.html
S2801	AZD4547	f8	L2000-08	463.57	1035270-39-3	free base	FGFR	AZD4547 is a novel selective FGFR inhibitor targeting FGFR1/2/3 with IC50 of 0.2 nM/2.5 nM/1.8 nM, weaker activity against FGFR4, VEGFR2(KDR), and little activity observed against IGFR, CDK2, and p38. Phase 1/2.	C1(=CC(=CC(=C1)CCC2=CC(=NN2)NC(=O)C3=CC=C(C=C3)N4C[C@@H](N[C@@H](C4)C)C)OC)OC	198	http://www.selleckchem.com/products/azd4547.html	Angiogenesis
S2803	Galeterone	g8	L2000-08	388.55	851983-85-2	free base	P450 (e.g. CYP17),Androgen Receptor	Galeterone is a selective CYP17 inhibitor and androgen receptor (AR) antagonist with IC50 of 300 nM and 384 nM, respectively, and is a potent inhibitor of human prostate tumor growth. Phase 2.	[C@]12(C(C3C(CC1)[C@@]4(C(=CC3)C[C@H](CC4)O)C)CC=C2N5C6=C(N=C5)C=CC=C6)C	61	http://www.selleckchem.com/products/galeterone-tok-001.html	Endocrinology & Hormones
S2804	Sirtinol	h8	L2000-08	394.47	410536-97-9	free base	Sirtuin	Sirtinol is a specific SIRT1 and SIRT2 inhibitor with IC50 of 131 μM and 38 μM, respectively.	C(C1C(=CC=CC=1)/N=C/C2C(=CC=C3C=CC=CC=23)O)(=O)NC(C)C4C=CC=CC=4	58	http://www.selleckchem.com/products/sirtinol.html	Epigenetics
S2806	CEP-33779	a9	L2000-08	462.57	1257704-57-6	free base	JAK	CEP33779 is a selective JAK2 inhibitor with IC50 of 1.8 nM, >40- and >800-fold versus JAK1 and TYK2.	C1(=CC=CC(=C1)NC2N=C3N(N=2)C=CC=C3C4=CC=C(C=C4)S(=O)(C)=O)N5CCN(CC5)C	201	http://www.selleckchem.com/products/cep33779.html	JAK/STAT
S2807	Dabrafenib (GSK2118436)	b9	L2000-08	519.56	1195765-45-7	free base	Raf	Dabrafenib (GSK2118436) is a mutant BRAFV600 specific inhibitor with IC50 of 0.8 nM, with 4- and 6-fold less potency against B-Raf(wt) and c-Raf, respectively. Phase 3.	C1(C(=CC=CC=1F)F)S(=O)(=O)NC2C(=C(C=CC=2)C3N=C(SC=3C4=NC(=NC=C4)N)C(C)(C)C)F	57	http://www.selleckchem.com/products/dabrafenib-gsk2118436a.html	MAPK
S2808	GDC-0068	c9	L2000-08	458	1001264-89-6	free base	Akt	GDC-0068 is a highly selective pan-Akt inhibitor targeting Akt1/2/3 with IC50 of 5 nM/18 nM/8 nM, 620-fold selectivity over PKA. Phase 2.	C1CN(CCN1C([C@@H](C2=CC=C(C=C2)Cl)CNC(C)C)=O)C3=C4C(=NC=N3)[C@H](C[C@H]4C)O	200	http://www.selleckchem.com/products/gdc-0068.html	PI3K/Akt/mTOR
S2809	MPEP	d9	L2000-08	193.24	96206-92-7	free base	GluR	MPEP is a selective mGlu5 receptor antagonist with IC50 of 36 nM, exhibits no appreciable activity at mGlu1b/2/3/4a/7b/8a/6 receptors.	C1(C=CC=C(N=1)C#CC2C=CC=CC=2)C	201	http://www.selleckchem.com/products/mpep.html	Neuronal Signaling
S2811	INK 128 (MLN0128)	e9	L2000-08	309.33	1224844-38-5	free base	mTOR	INK 128 is a potent and selective mTOR inhibitor with IC50 of 1 nM; >200-fold less potent to class I PI3K isoforms, superior in blocking mTORC1/2 and sensitive to pro-invasion genes (vs Rapamycin). Phase 1.	N1=CN=C2C(=C1N)C(=NN2C(C)C)C3=CC4=C(C=C3)OC(=N4)N	200	http://www.selleckchem.com/products/ink128.html	PI3K/Akt/mTOR
S2813	Ciproxifan	f9	L2000-08	386.4	184025-18-1	maleate	Histamine Receptor	Ciproxifan is a highly potent and selective histamin H3-receptor antagonist with IC50 of 9.2 nM, with low apparent affinity at other receptor subtypes.	C(=O)(C1C=CC(=CC=1)OCCCC2N=CNC=2)C3(CC3).C(/C=C\C(=O)O)(=O)O	139	http://www.selleckchem.com/products/ciproxifan.html	Neuronal Signaling
S2814	BYL719	g9	L2000-08	441.47	1217486-61-7	free base	PI3K	BYL719 is a potent and selective PI3Kα inhibitor with IC50 of 5 nM, and minimal effect on PI3Kβ/γ/δ. Phase 1/2.	N1([C@@H](CCC1)C(=O)N)C(=O)NC2SC(=C(N=2)C)C3=CC(=NC=C3)C(C(F)(F)F)(C)C	199	http://www.selleckchem.com/products/byl719.html	PI3K/Akt/mTOR
S2816	Tyrphostin AG 879	h9	L2000-08	316.46	148741-30-4	free base	HER2	Tyrphostin AG 879 potently inhibits HER2/ErbB2 with IC50 of 1 μM, 100- and 500-fold higher selective to ErbB2 than PDGFR and EGFR.	C(/C(=C/C1C=C(C(=C(C=1)C(C)(C)C)O)C(C)(C)C)C#N)(N)=S	113	http://www.selleckchem.com/products/tyrphostin-ag-879-ag-879.html	Protein Tyrosine Kinase
S2817	Torin 2	a10	L2000-08	432.4	1223001-51-1	free base	ATM/ATR,mTOR	Torin 2 is a potent and selective mTOR inhibitor with IC50 of 0.25 nM; 800-fold greater selectivity for mTOR than PI3K and improved pharmacokinetic properties. Inhibition of ATM/ATR/DNA-PK with EC50 of 28 nM/35 nM/118 nM, respectively.	N1(C(C=CC2C=NC3C(C1=2)=CC(=CC=3)C4C=NC(=CC=4)N)=O)C5C=C(C=CC=5)C(F)(F)F	46	http://www.selleckchem.com/products/torin-2.html	PI3K/Akt/mTOR
S2818	CI994 (Tacedinaline)	b10	L2000-08	269.3	112522-64-2	free base	HDAC	CI-994 (Tacedinaline) is an anti-cancer drug which inhibits HDAC1 with IC50 of 0.57 μM and causes G1 cell cycle arrest. Phase 3.	C1(=CC=C(C=C1)C(=O)NC2=C(C=CC=C2)N)NC(C)=O	200	http://www.selleckchem.com/products/ci994-tacedinaline.html	Epigenetics
S2820	TAE226 (NVP-TAE226)	c10	L2000-08	468.94	761437-28-9	free base	FAK	NVP-TAE226 is a potent FAK inhibitor with IC50 of 5.5 nM and modestly potent to Pyk2, ~10- to 100-fold less potent against InsR, IGF-1R, ALK, and c-Met.	C1(=CC(=C(C=C1)NC2=NC(=C(C=N2)Cl)NC3=C(C=CC=C3)C(NC)=O)OC)N4CCOCC4	200	http://www.selleckchem.com/products/nvp-tae226.html	Angiogenesis
S2821	RG108	d10	L2000-08	334.33	48208-26-0	free base	Transferase,DNA Methyltransferase	RG108 is an inhibitor of DNA methyltransferase with IC50 of 115 nM, does not cause trapping of covalent enzymes.	[C@@](N1C(C2=CC=CC=C2C1=O)=O)(CC3C4=C(NC=3)C=CC=C4)(C(O)=O)[H]	200	http://www.selleckchem.com/products/rg108.html	Epigenetics
S2822	OC000459	e10	L2000-08	348.37	851723-84-7,950688-14-9(sodiumsalt)	free base	GPR	OC000459 is a potent and selective D prostanoid receptor 2 (DP2) antagonist with IC50 of 13 nM.	C1(=CC=C2C(=C1)C(=C(N2CC(O)=O)C)CC3=CC=C4C(=N3)C=CC=C4)F	11	http://www.selleckchem.com/products/oc000459.html	Endocrinology & Hormones
S2823	Tideglusib	f10	L2000-08	334.39	865854-05-3	free base	GSK-3	Tideglusib is an irreversible, non ATP-competitive GSK-3β inhibitor with IC50 of 60 nM; fails to inhibit kinases with a Cys homologous to Cys-199 located in the active site. Phase 1/2.	S1N(C(N(C1=O)CC2C=CC=CC=2)=O)C3C=CC=C4C=CC=CC=34	10	http://www.selleckchem.com/products/tideglusib.html	PI3K/Akt/mTOR
S2825	ML133 HCl	g10	L2000-08	313.82	1222781-70-5	hydrochloride	Potassium Channel	ML133 is a selective potassium channel inhibitor for Kir2.1 with IC50 of 1.8 μM (pH 7.4) and 290 nM (pH 8.5), has no effect on Kir1.1 and weak activity for Kir4.1 and Kir7.1.	C1(=CC2=C(C=C1)C(=CC=C2)CNCC3=CC=C(C=C3)OC).Cl	200	http://www.selleckchem.com/products/Ml-133-hcl.html	Transmembrane Transporters
S2826	Desmethyl Erlotinib (CP-473420, OSI-774)	h10	L2000-08	379.41	183321-86-0	free base	EGFR	Desmethyl Erlotinib (CP-473420, OSI-774) is a free base of OSI-420, the active metabolite of Erlotinib (EGFR inhibitor with IC50 of 2 nM).	C1=C(C=CC=C1NC2=NC=NC3=C2C=C(C(=C3)OCCOC)OCCO)C#C	28	http://www.selleckchem.com/products/desmethyl-erlotinib-cp-473420.html
S2827	Torin 1	a11	L2000-08	607.62	1222998-36-8	free base	Autophagy,mTOR	Torin 1 is a potent inhibitor of mTORC1/2 with IC50 of 2 nM/10 nM; exhibits 1000-fold selectivity for mTOR than PI3K.	N1(C(C=CC2C=NC3C(C1=2)=CC(=CC=3)C4C=NC5=CC=CC=C(C=4)5)=O)C6C=C(C(=CC=6)N7CCN(CC7)C(CC)=O)C(F)(F)F	10	http://www.selleckchem.com/products/torin-1.html	PI3K/Akt/mTOR
S2830	Clindamycin	b11	L2000-08	424.98	18323-44-9	free base	Others	Clindamycin inhibits protein synthesis by acting on the 50S ribosomal.	[C@H]1([C@H]([C@H]([C@H](O[C@H]1SC)[C@H](C(C)Cl)NC(=O)[C@H]2N(C[C@@H](C2)CCC)C)O)O)O	200	http://www.selleckchem.com/products/clindamycin.html	Others
S2840	ARN-509	c11	L2000-08	477.43	956104-40-8	free base	Androgen Receptor	ARN-509 is a selective and competitive androgen receptor inhibitor with IC50 of 16 nM, useful for prostate cancer treatment. Phase 2.	S=C1N(C(C2(N1C3=CC=C(C(=C3)F)C(NC)=O)CCC2)=O)C4=CN=C(C(=C4)C(F)(F)F)C#N	37	http://www.selleckchem.com/products/arn-509.html	Endocrinology & Hormones
S2841	R428 (BGB324)	d11	L2000-08	506.64	1037624-75-1	free base	Axl	R428 is an inhibitor of Axl with IC50 of 14 nM, >100-fold selective for Axl versus Abl. Selectivty for Axl is also greater than Mer and Tyro3 (50-to-100- fold more selective) and InsR, EGFR, HER2, and PDGFRβ (100- fold more selective).	C1(N=C(N(N=1)C2=NN=C3C(=C2)CCCC4=C3C=CC=C4)N)NC5=CC6=C(C=C5)CC[C@@H](CC6)N7CCCC7	118	http://www.selleckchem.com/products/r428.html
S2842	SAR131675	e11	L2000-08	358.39	1433953-83-3	free base	VEGFR	SAR131675 is a VEGFR3 inhibitor with IC50/Ki of 23 nM/12 nM, about 50- and 10-fold more selective for VEGFR3 than VEGFR1/2, little activity against Akt1, CDKs, PLK1, EGFR, IGF-1R, c-Met, Flt2 etc.	C12C(N(C(=C(C1=O)C(NC)=O)N)CC)=NC(=CC=2)C#C[C@](O)(C)COC	83	http://www.selleckchem.com/products/sar131675.html	Protein Tyrosine Kinase
S2843	BI-D1870	f11	L2000-08	391.42	501437-28-1	free base	S6 Kinase	BI-D1870 is an ATP-competitive inhibitor of S6 ribosome for RSK1/2/3/4 with IC50 of 31 nM/24 nM/18 nM/15 nM, respectively; 10- to 100-fold selectivity for RSK than MST2, GSK-3β, MARK3, CK1 and Aurora B.	C1(=C(C=C(C=C1F)NC2=NC3=C(C=N2)N(C(C(N3CCC(C)C)C)=O)C)F)O	199	http://www.selleckchem.com/products/bi-d1870.html	PI3K/Akt/mTOR
S2847	Cathepsin Inhibitor 1	g11	L2000-08	401.89	225120-65-0	free base	Others	Cathepsin Inhibitor 1 is an inhibitor of Cathepsin (L, L2, S, K, B) with pIC50 of 7.9, 6.7, 6.0, 5.5 and 5.2, respectively.	N1(N=C(C=C1C(=O)N[C@H](C(=O)NCC#N)CC2C=C(C=CC=2)Cl)C(C)(C)C)C	199	http://www.selleckchem.com/products/cathepsin-Inhibitor-1.html	Others
S2849	SB269970 HCl	h11	L2000-08	388.95	261901-57-9	hydrochloride	5-HT Receptor	SB269970 HCl is a hydrochloride salt form of SB-269970, which is a 5-HT7 receptor antagonist with pKi of 8.3, exhibits >50-fold selectivity against other receptors,	N1([C@H](CCC1)CCN2CCC(CC2)C)S(=O)(=O)C3(C=C(C=CC=3)O).Cl	28	http://www.selleckchem.com/products/sb-269970-hcl.html	Neuronal Signaling
S2852	BRL-54443	a1	L2000-09	230.31	57477-39-1	free base	5-HT Receptor	BRL 54443 is a 5-HT1E and 5-HT1F receptor agonist with pKi of 8.7 and 9.25, respectively, witha weak binding affinity for 5-HT1A, 5-HT1B, 5-HT1D receptors.	N1C=C(C2C=C(C=CC1=2)O)C3CCN(CC3)C	199	http://www.selleckchem.com/products/brl-54443.html	Neuronal Signaling					Plate L2000-09	1	2	3	4	5	6	7	8	9	10	11	12
S2854	BML-190	b1	L2000-09	426.89	2854-32-2	free base	Cannabinoid Receptor	BML-190 is a selective cannabinoid CB2 receptor inverse agonist with Ki of 435 nM, with 50-fold selectivity over CB1 receptor.	C(CC1=C(N(C2C=CC(=CC1=2)OC)C(C3C=CC(=CC=3)Cl)=O)C)(N4CCOCC4)=O	51	http://www.selleckchem.com/products/bml-190.html	GPCR & G Protein					A
S2855	MRS 2578	c1	L2000-09	472.67	711019-86-2	free base	P2 Receptor	MRS2578 is a potent P2Y6 receptor antagonist with IC50 of 37 nM, exhibits insignificant activity at P2Y1, P2Y2, P2Y4,and P2Y11 receptors.	C(NC1=CC(N=C=S)=CC=C1)(=S)NCCCCNC(NC2=CC(N=C=S)=CC=C2)=S	88	http://www.selleckchem.com/products/mrs-2578.html	Neuronal Signaling					B
S2856	SB271046	d1	L2000-09	451.99	209481-20-9	free base	5-HT Receptor	SB271046 is a potent, selective and orally active 5-HT6 receptor antagonist with pKi of 8.9, exhibits 200-fold greater selectivity over other 5-HT receptor subtypes.	C12C(C(=C(S1)S(=O)(=O)NC3C=C(C(=CC=3)OC)N4CCNCC4)C)=CC(=CC=2)Cl	88	http://www.selleckchem.com/products/sb-271046.html	Neuronal Signaling					C
S2857	MK-801 (Dizocilpine)	e1	L2000-09	221.3	77086-21-6	free base	GluR	Dizocilpine is a potent N-methyl-D-aspartate (NMDA) receptor antagonist with Ki of 30.5 nM.	C12=C([C@]3(C4=C([C@@H](C1)N3)C=CC=C4)C)C=CC=C2	302	http://www.selleckchem.com/products/dizocilpine-mk-801.html	Neuronal Signaling					D
S2858	StemRegenin 1 (SR1)	f1	L2000-09	429.54	1227633-49-9	free base	Others	StemRegenin 1 is an AhR inhibitor with IC50 of 127 nM.	C1(C=CC(=CC=1)CCNC2=NC(=NC3N(C=NC2=3)C(C)C)C4C5C(SC=4)=CC=CC=5)O	200	http://www.selleckchem.com/products/stemRegenin-1.html	Others					E
S2859	Golvatinib (E7050)	g1	L2000-09	633.69	928037-13-2	free base	VEGFR,c-Met	Golvatinib (E7050) is a dual c-Met and VEGFR-2 inhibitor with IC50 of 14 nM and 16 nM, does not inhibit bFGF-stimulated HUVEC growth (up to 1000 nM). Phase 1/2.	C1=C(C=CC(=C1F)NC(C2(C(NC3=CC=C(C=C3)F)=O)CC2)=O)OC4=CC(=NC=C4)NC(N5CCC(CC5)N6CCN(CC6)C)=O	31	http://www.selleckchem.com/products/golvatinib-e7050.html	Protein Tyrosine Kinase					F
S2860	IEM 1754 dihydrobroMide	h1	L2000-09	412.25	162831-31-4	dihydrobroMide	GluR,5-HT Receptor	IEM 1754 dihydrobroMide is a selective AMPA/kainate receptor blockers for GluR1 and GluR3 with IC50 of 6 μM.	C(CCCCNCC12CC3CC(C1)CC(C2)C3)N.Br.Br	198	http://www.selleckchem.com/products/iem-1754-dihydrobromide.html	Neuronal Signaling					G
S2861	CTEP (RO4956371)	a2	L2000-09	391.77	871362-31-1	free base	GluR	CTEP is a novel, long-acting, orally bioavailable allosteric antagonist of mGlu5 receptor with IC50 of 2.2 nM, shows >1000-fold selectivity over other mGlu receptors.	C1(=CC=NC(=C1)Cl)C#CC2N=C(N(C=2C)C3=CC=C(C=C3)OC(F)(F)F)C	199	http://www.selleckchem.com/products/ctep.html	Neuronal Signaling					H	1	2	3	4	5	6	7	8	9	10	11	12
S2862	VU 0364770	b2	L2000-09	232.67	61350-00-3	free base	GluR	VU 0364770 is a positive allosteric modulator(PAM) of mGlu4 with EC50 of 1.1 μM, exhibits insignificant activity at 68 other receptors, including other mGlu subtypes.	C1(C=CC=CN=1)C(=O)NC2C=C(C=CC=2)Cl	202	http://www.selleckchem.com/products/vu-0364770.html	Neuronal Signaling					A	PF-562271	GW441756	VU 0361737	SB742457	ZM 323881 HCl	ZM 306416	MLN0905	Cobicistat (GS-9350)	CCG 50014	S-Ruxolitinib (INCB018424)	Lumiracoxib	PF-477736
S2863	ML130 (Nodinitib-1)	c2	L2000-09	287.34	799264-47-4	free base	NOD1	ML130 is a potent and selective inhibitor of NOD1 with IC50 of 0.56 μM, inhibits NF-κB activation, exhibits 36-fold selectivity over NOD2.	C1=CC=C2C(=C1)N(C(=N2)N)S(=O)(C3=CC=C(C=C3)C)=O	198	http://www.selleckchem.com/products/ml130.html	NF-κB					B	JNJ-7777120	Ki16198	Pirfenidone	Tempol	WZ811	Dapivirine (TMC120)	GW9662	ML161	HC-030031	IOX2	Mozavaptan	PF-4981517
S2865	VUF 10166	d2	L2000-09	262.74	155584-74-0	free base	5-HT Receptor	VUF10166 is a novel, potent and competitive antagonist for 5-HT3A receptor with Ki of 0.04 nM, its affinity at 5-HT3AB receptor is significantly lower.	C1=CC=C2C(=C1)N=C(C(=N2)Cl)N3CCN(CC3)C	79	http://www.selleckchem.com/products/vuf-10166.html	Neuronal Signaling					C	Icotinib	Salubrinal	CHIR-99021 (CT99021) HCl	Evacetrapib (LY2484595)	Apoptosis Activator 2	TAK-715	Pifithrin-α (PFTα)	Pifithrin-μ	Carbazochrome sodium sulfonate (AC-17)	Clevudine	Rivaroxaban	Telithromycin
S2866	U-104	e2	L2000-09	309.32	178606-66-1	free base	Carbonic Anhydrase	U-104 is a potent carbonic anhydrase (CA) inhibitor for CA IX and CA XII with Ki of 45.1 nM and 4.5 nM, respectively, very low inhibition for CA I and CA II.	N(C(NC1=CC=C(C=C1)S(N)(=O)=O)=O)C2=CC=C(C=C2)F	200	http://www.selleckchem.com/products/u-104.html	Metabolism					D	Zanamivir	Zaltoprofen	Deuterated Atazanivir-D3-2	Deuterated Atazanivir-D3-3	Rimonabant	PMSF	Piceatannol	Fenoprofen calcium hydrate	Linagliptin	Bindarit	Vildagliptin (LAF-237)	Sitaxentan sodium
S2868	Alogliptin	f2	L2000-09	339.39	850649-61-5	free base	DPP-4	Alogliptin is a potent, selective inhibitor of DPP-4 with IC50 of <10 nM, exhibits greater than 10,000-fold selectivity over DPP-8 and DPP-9. Phase 4.	C(C1C(=CC=CC=1)CN2C(=CC(N(C2=O)C)=O)N3CCC[C@H](C3)N)#N	200	http://www.selleckchem.com/products/alogliptin-syr-322.html	Proteases					E	Bepotastine Besilate	Fosaprepitant dimeglumine salt	Purmorphamine	Cinepazide maleate	Azilsartan	Otilonium Bromide	Solifenacin succinate	Bosentan Hydrate	Rupatadine Fumarate	Azelnidipine	Azilsartan Medoxomil	Medetomidine HCl
S2870	TG100713	g2	L2000-09	254.25	925705-73-3	free base	PI3K	TG100713 is a pan-PI3K inhibitor against PI3Kγ, PI3Kδ, PI3Kα and PI3Kβ with IC50 of 50 nM, 24 nM, 165 nM and 215 nM, respectively.	C1(C=C(C=CC=1)C2=NC3=C(N=C(N=C(N=C2)3)N)N)O	10	http://www.selleckchem.com/products/tg-100713.html	PI3K/Akt/mTOR					F	Epinephrine HCl	Diclofenac Potassium	Diclofenac Diethylamine	Guanosine Hydrate	Vanillin	Caspofungin Acetate		Dexmedetomidine	Etravirine (TMC125)	Ulipristal	Indacaterol Maleate	2-Thiouracil
S2871	T0070907	h2	L2000-09	277.66	313516-66-4	free base	PPAR	T0070907 is a potent and selective PPARγ inhibitor with IC50 of 1 nM, with a >800-fold selectivity over PPARα and PPARδ.	C(C1C(=CC=C(C=1)[N+](=O)[O-])Cl)(=O)NC2C=CN=CC=2	93	http://www.selleckchem.com/products/t0070907.html	DNA Damage					G	Moguisteine	Sodium salicylate	Sertaconazole nitrate	Tylosin tartrate	Altrenogest	Anagrelide HCl	Eletriptan HBr	Adrenalone HCl	Azatadine dimaleate	Ticarcillin sodium	Azlocillin sodium salt	Reboxetine mesylate
S2872	GW5074	a3	L2000-09	520.94	220904-83-6	free base	Raf	GW5074 is a potent and selective c-Raf inhibitor with IC50 of 9 nM, no effect on the activities of JNK1/2/3, MEK1, MKK6/7, CDK1/2, c-Src, p38 MAP, VEGFR2 or c-Fms is noted.	C1=C2C(=CC=C1I)NC(C/2=C/C3=CC(=C(C(=C3)Br)O)Br)=O	199	http://www.selleckchem.com/products/gw5074.html	MAPK					H	Schisandrin B (Sch B)	Betulinic acid	Cabozantinib malate (XL184)	Sitagliptin phosphate monohydrate	Pentamidine	Mirabegron	Hyoscyamine	Cyclamic acid	Ouabain	Allylthiourea	Sennoside B	Avanafil
S2874	Camostat Mesilate	b3	L2000-09	494.52	59721-29-8	mesilate	Others	Camostat is a trypsin-like protease inhibitor, inhibits airway epithelial sodium channel (ENaC) function with IC50 of 50 nM, less potent to trpsin, prostasin and matriptase.	C1(C(OC2C=CC(=CC=2)CC(OCC(N(C)C)=O)=O)=O)(C=CC(=CC=1)NC(N)=N).S(C)(O)(=O)=O	200	http://www.selleckchem.com/products/camostat-mesilate-foy-305.html	Others
S2875	Prucalopride	c3	L2000-09	367.87	179474-81-8	free base	5-HT Receptor	Prucalopride is a selective, high affinity 5-HT receptor agonist for 5-HT4A and 5-HT4B receptor with Ki of 2.5 nM and 8 nM, respectively, exhibits >290-fold selectivity against other 5-HT receptor subtypes. Phase 3.	C1(C2=C(CCO2)C(=C(C=1)Cl)N)C(NC3CCN(CC3)CCCOC)=O	163	http://www.selleckchem.com/products/prucalopride.html	Neuronal Signaling
S2884	Acesulfame Potassium	d3	L2000-09	202.25	55589-62-3	potassium	Others	Acesulfame potassium is a non-nutritive sweetener.	O1(S(NC(C=C1C)=O)(=O)=O).[K]	197	http://www.selleckchem.com/products/acesulfame-potassium.html	Others
S2885	A-205804	e3	L2000-09	300.4	251992-66-2	free base	Others	A-205804 is a potent and selective inhibitor of E-selectin and ICAM-1 expression with IC50 of 20 nM and 25 nM respectively.	C12=C(C(=CN=C1)SC3=CC=C(C=C3)C)C=C(S2)C(=O)N	199	http://www.selleckchem.com/products/a-205804.html	Others
S2886	PJ34	f3	L2000-09	295.34	344458-19-1	hydrochloride	PARP	PJ-34 is a PARP inhibitor with EC50 of 20 nM and is equally potent to PARP1/2.	C12C3=C(C(NC=1C=CC(=C2)NC(CN(C)C)=O)=O)C=CC=C3	94	http://www.selleckchem.com/products/pj34.html	DNA Damage
S2890	PF-562271	g3	L2000-09	507.49	717907-75-0	free base	FAK	PF-562271 is a potent, ATP-competitive, reversible inhibitor of FAK with IC50 of 1.5 nM, ~10-fold less potent for Pyk2 than FAK and >100-fold selectivity against other protein kinases, except for some CDKs.	C1=NC(=C(C=C1)CNC2=C(C=NC(=N2)NC3=CC=C4C(=C3)CC(N4)=O)C(F)(F)F)N(C)S(=O)(=O)C	199	http://www.selleckchem.com/products/pf-562271.html	Angiogenesis
S2891	GW441756	h3	L2000-09	275.3	504433-23-2	free base	Trk receptor	GW441756 is a potent, selective inhibitor of TrkA with IC50 of 2 nM, with very little activity to c-Raf1 and CDK2.	C1=CC=C2C(=N1)C(C(N2)=O)=CC3=CN(C4=C3C=CC=C4)C	90	http://www.selleckchem.com/products/gw-441756.html	Protein Tyrosine Kinase
S2892	VU 0361737	a4	L2000-09	262.69	1161205-04-4	free base	GluR	VU 0361737 is a selective positive allosteric modulator (PAM) for mGlu4 receptor with EC50 of 240 nM and 110 nM at human and rat receptors, respectively, displays weak activity at mGlu5 and mGlu8 receptors, is inactive at mGlu1, mGlu2, mGlu3, mGlu6 and mGlu7 receptors, can penetrate into CNS.	C1(C=CC=CN=1)C(=O)NC2C=C(C(=CC=2)Cl)OC	201	http://www.selleckchem.com/products/vu-0361737.html	Neuronal Signaling
S2894	SB742457	b4	L2000-09	353.44	607742-69-8	free base	5-HT Receptor	SB742457 is a highly selective 5-HT6 receptor antagonist with pKi of 9.63, exhibits >100-fold selectivity over other receptors. Phase 2.	C1C=CC=CC=1S(C2C=NC3C(=CC=CC=3C=2)N4CCNCC4)(=O)=O	220	http://www.selleckchem.com/products/sb-742457.html	Neuronal Signaling
S2896	ZM 323881 HCl	c4	L2000-09	411.86	193000-39-4	hydrochloride	VEGFR	ZM 323881 is a potent and selective VEGFR2 inhibitor with IC50 of <2 nM, almost no activity on VEGFR1, PDGFRβ, FGFR1, EGFR and ErbB2.	C1(C(=CC(=C(C=1)NC2N=CN=C3C=C(C=CC=23)OCC4C=CC=CC=4)F)C)O.Cl	24	http://www.selleckchem.com/products/zm-323881-hcl.html	Protein Tyrosine Kinase
S2897	ZM 306416	d4	L2000-09	333.74	690206-97-4	free base	VEGFR	ZM 306416 is a VEGFR (Flt and KDR) inhibitor for VEGFR1 with IC50 of 0.33 μM, but also found to inhibit EGFR with IC50 of <10 nM.	C12C(C=C(C(=C1)OC)OC)=NC=NC=2NC3=C(C=C(C=C3)Cl)F	200	http://www.selleckchem.com/products/zm-306416.html	Protein Tyrosine Kinase
S2898	MLN0905	e4	L2000-09	486.56	1228960-69-7	free base	PLK	MLN0905 is a potent inhibitor of PLK1 with IC50 of 2 nM.	C1=C(C=C2C(=C1)C3=C(CC(N2)=S)C=NC(=N3)NC4=C(N=CC(=C4)CCCN(C)C)C)C(F)(F)F	199	http://www.selleckchem.com/products/mln0905.html
S2900	Cobicistat (GS-9350)	f4	L2000-09	776.02	1004316-88-4	free base	P450 (e.g. CYP17)	Cobicistat (GS-9350) is a potent and selective inhibitor of CYP3A with IC50 of 30-285 nM.	C1(CN(C(N[C@H](C(N[C@H](CC[C@@H](NC(OCC2=CN=CS2)=O)CC3=CC=CC=C3)CC4=CC=CC=C4)=O)CCN5CCOCC5)=O)C)=CSC(=N1)C(C)C	10	http://www.selleckchem.com/products/cobicistat-gs-9350.html	Metabolism
S2901	CCG 50014	g4	L2000-09	316.35	883050-24-6	free base	Others	CCG 50014 is a potent and selective inhibitor of RGS4 with IC50 of 30 nM.	C1(=CC=C(C=C1)CN2C(N(SC2=O)C3=CC=C(C=C3)C)=O)F	199	http://www.selleckchem.com/products/ccg-50014.html	Others
S2902	S-Ruxolitinib (INCB018424)	h4	L2000-09	306.37	941685-37-6	free base	JAK	S-Ruxolitinib is the chirality of INCB018424, which is the first potent, selective, JAK1/2 inhibitor to enter the clinic with IC50 of 3.3 nM/2.8 nM, >130-fold selectivity for JAK1/2 versus JAK3. Phase 3.	N1C2=C(C(=NC=1)C3=CN(N=C3)[C@H](C4CCCC4)CC#N)C=CN2	199	http://www.selleckchem.com/products/s-ruxolitinib.html	JAK/STAT
S2903	Lumiracoxib	a5	L2000-09	293.72	220991-20-8	free base	COX	Lumiracoxib is a novel, selective COX-2 inhibitor with IC50 and Ki of 0.14 μM and 0.06 μM, exhibits 515-fold selectivity over COX-1. Phase 4.	C1=CC=C(C(=C1Cl)NC2=CC=C(C=C2CC(O)=O)C)F	200	http://www.selleckchem.com/products/lumiracoxib-cox-189.html	Neuronal Signaling
S2904	PF-477736	b5	L2000-09	419.48	952021-60-2	free base	Chk	PF-477736 is a selective, potent and ATP-competitive Chk1 inhibitor with Ki of 0.49 nM and also inhibits VEGFR2, Aurora-A, FGFR3, Flt3, Fms (CSF1R), Ret and Yes. It shows ~100-fold selectivity for Chk1 than Chk2. Phase 1.	C1=C(C=C2C3=C1C(NN=CC(=C(N2)C4C=NN(C=4)C)3)=O)NC([C@@H](C5CCCCC5)N)=O	14	http://www.selleckchem.com/products/pf-477736.html	Cell Cycle
S2905	JNJ-7777120	c5	L2000-09	277.75	459168-41-3	free base	Histamine Receptor	JNJ-7777120 is the first potent and selective non-imidazole histamine H4 receptor antagonist with Ki of 4.5 nM, exhibits >1000-fold selectivity over the other histamin receptors.	C1(=CC=C2C(=C1)C=C(N2)C(N3CCN(CC3)C)=O)Cl	201	http://www.selleckchem.com/products/jnj-7777120.html	Neuronal Signaling
S2906	Ki16198	d5	L2000-09	488.98	355025-13-7	free base	LPA Receptor	Ki16198 is the methyl ester of Ki16425, which is a LPA antagonist and inhibits LPA1- and LPA3-induced inositol phosphate production with Ki of 0.34 μM and 0.93 μM, respectively, shows weaker inhibition for LPA2, no activity at LPA4, LPA5, LPA6.	C1=CC(=CC=C1C2=C(C(=NO2)C)NC(OC(C3=C(C=CC=C3)Cl)C)=O)CSCCC(OC)=O	196	http://www.selleckchem.com/products/ki16198.html	GPCR & G Protein
S2907	Pirfenidone	e5	L2000-09	185.22	53179-13-8	free base	TGF-beta/Smad	Pirfenidone is an inhibitor for TGF-β production and TGF-β stimulated collagen production, reduces production of TNF-α and IL-1β, and also has anti-fibrotic and anti-inflammatory properties. Phase 3.	N1(C2C=CC=CC=2)C(C=CC(=C1)C)=O	199	http://www.selleckchem.com/products/pirfenidone.html	TGF-beta/Smad
S2910	Tempol	f5	L2000-09	172.24	2226-96-2	free base	Others	TEMPOL is a superoxide scavenger that displays neuroprotective, anti-inflammatory and analgesic effects.	C1(N(C(CC(C1)O)(C)C)[O])(C)C	197	http://www.selleckchem.com/products/tempol-4-hydroxy-tempo.html	Others
S2912	WZ811	g5	L2000-09	290.36	55778-02-4	free base	CXCR	WZ811 is a highly potent competitive CXCR4 antagonist with EC50 of 0.3 nM.	C1(C=CC(=CC=1)CNC2C=CC=CN=2)CNC3C=CC=CN=3	103	http://www.selleckchem.com/products/wz-811.html	GPCR & G Protein
S2914	Dapivirine (TMC120)	h5	L2000-09	329.4	244767-67-7	free base	Reverse Transcriptase	Dapivirine is a non-nucleoside inhibitor for HIV reverse transcriptase with IC50 of 24 nM, inhibits a broad panel of HIV-1 isolates from different classes, inclucing a wide range of NNRTI-resistant isolates. Phase 3.	N1=C(N=CC=C1NC2C(=CC(=CC=2C)C)C)NC3=CC=C(C#N)C=C3	103	http://www.selleckchem.com/products/dapivirine.html	Microbiology
S2915	GW9662	a6	L2000-09	276.68	22978-25-2	free base	PPAR	GW9662 is a selective PPAR antagonist for PPARγ with IC50 of 3.3 nM, with at least 100 to 1000-fold functional selectivity in cells with PPARγversus PPARα and PPARδ.	C1(=CC(=CC=C1Cl)[N+](=O)[O-])C(NC2C=CC=CC=2)=O	198	http://www.selleckchem.com/products/gw9662.html	DNA Damage
S2916	ML161	b6	L2000-09	361.23	423735-93-7	free base	Others	ML-161 is an allosteric inhibitor of PAR1 with IC50 of 0.26 μM.	C1=CC=C(C(=C1)C(NC2=CC(=CC=C2)NC(CCC)=O)=O)Br	199	http://www.selleckchem.com/products/ml-161.html	Others
S2918	HC-030031	c6	L2000-09	355.39	349085-38-7	free base	Others	HC-030031 is a selective TRPA1 channel blocker that antagonizes AITC- and formalin-evoked calcium influx with IC50 of 6.2 μM and 5.3 μM respectively.	C12N(C=NC(N(C(N(C1=O)C)=O)C)=2)CC(NC3C=CC(=CC=3)C(C)C)=O	90	http://www.selleckchem.com/products/hc-030031.html	Others
S2919	IOX2	d6	L2000-09	352.34	931398-72-0	free base	HIF	IOX2 is a potent inhibitor of HIF-1α prolyl hydroxylase-2 (PHD2) with IC50 of 21 nM, >100-fold selectivity over JMJD2A, JMJD2C, JMJD2E, JMJD3, or the 2OG oxygenase FIH.	C(CNC(=O)C1C(N(C2C=CC=CC(C=1O)=2)CC3C=CC=CC=3)=O)(=O)O	19	http://www.selleckchem.com/products/iox2.html	Angiogenesis
S2920	Mozavaptan	e6	L2000-09	427.54	137975-06-5	free base	Vasopressin Receptor	Mozavaptan is a novel competitive vasopressin receptor antagonist for both V1 and V2 receptors with IC50 of 1.2 μM and 14 nM, respectively.	C12=C(C(CCCN1C(C3=CC=C(C=C3)NC(C4=C(C=CC=C4)C)=O)=O)N(C)C)C=CC=C2	10	http://www.selleckchem.com/products/mozavaptan.html	GPCR & G Protein
S2921	PF-4981517	f6	L2000-09	456.59	1390637-82-7	free base	P450 (e.g. CYP17)	PF-4981517 is a potent and selective inhibitor of CYP3A4 (P450) with IC50 of 0.03 μM, exhibits >500-fold selectivity over CYP3A5 and CYP3A7.	C1(C2C3C(=NC=NC=3N4C[C@@H](N5CCCCC5)CC4)N(N=2)C)=C(N(C)N=C1)C6=CC=C(C=C6)C	199	http://www.selleckchem.com/products/pf-4981517.html	Metabolism
S2922	Icotinib	g6	L2000-09	391.42	610798-31-7	free base	EGFR	Icotinib is a potent and specific EGFR inhibitor with IC50 of 5 nM, including the EGFR, EGFR(L858R), EGFR(L861Q), EGFR(T790M) and EGFR(T790M, L858R). Phase 4.	C1=C(C=CC=C1NC2=NC=NC3=C2C=C4C(=C3)OCCOCCOCCO4)C#C	199	http://www.selleckchem.com/products/icotinib.html	Protein Tyrosine Kinase
S2923	Salubrinal	h6	L2000-09	479.81	405060-95-9	free base	Others	Salubrinal is a selective inhibitor of eIF2α dephosphorylation and inhibits ER stress-mediated apoptosis with EC50 of ~15 μM.	C12C(NC(NC(NC(/C=C/C3=CC=CC=C3)=O)C(Cl)(Cl)Cl)=S)=CC=CC=1C=CC=N2	200	http://www.selleckchem.com/products/salubrinal.html	Others
S2924	CHIR-99021 (CT99021) HCl	a7	L2000-09	501.8	252917-06-9(freebase)	hydrochloride	GSK-3	CHIR-99021 HCl (CT99021) is hydrochloride of CHIR-99021, which is a GSK-3α/β inhibitor with IC50 of 10 nM/6.7 nM; ability to distinguish between GSK-3 and its closest homologs Cdc2 and ERK2.	C1(=NC=C(C(=N1)C2=CC=C(C=C2Cl)Cl)C3NC=C(N=3)C)NCCNC4(=NC=C(C=C4)C#N).Cl	185	http://www.selleckchem.com/products/chir-99021-ct99021-hcl.html	PI3K/Akt/mTOR
S2925	Evacetrapib (LY2484595)	b7	L2000-09	638.65	1186486-62-3	free base	CETP	Evacetrapib (LY2484595) is a potent and selective inhibitor of CETP with IC50 of 5.5 nM, elevates HDL cholesterol without increases in aldosterone or blood pressure. Phase 3.	C1(=CC(=CC(=C1)CN([C@]2(CCCN(C3=C2C=C(C=C3C)C)C[C@]4(CC[C@@](CC4)(C(O)=O)[H])[H])[H])C5N=NN(N=5)C)C(F)(F)F)C(F)(F)F	20	http://www.selleckchem.com/products/evacetrapib-ly2484595.html	Metabolism
S2927	Apoptosis Activator 2	c7	L2000-09	306.14	79183-19-0	free base	Caspase	Apoptosis Activator 2 strongly induces caspase-3 activation, PARP cleavage, and DNA fragmentation which leads to the destruction of cells (Apaf-1 dependent) with IC50 of ~4 μM, inactive to HMEC, PREC, or MCF-10A cells.	C12=C(C=CC=C1)N(C(C2=O)=O)CC3=CC(=C(C=C3)Cl)Cl	199	http://www.selleckchem.com/products/apoptosis-activator-2.html	Apoptosis
S2928	TAK-715	d7	L2000-09	399.51	303162-79-0	free base	p38 MAPK	TAK-715 is a p38 MAPK inhibitor for p38α with IC50 of 7.1 nM, 28-fold more selective for p38α over p38β, no inhibition to p38γ/δ, JNK1, ERK1, IKKβ, MEKK1 or TAK1. Phase 2.	C(C1C=CC=CC=1)(=O)NC2C=C(C=CN=2)C3=C(N=C(S3)CC)C4C=C(C=CC=4)C	200	http://www.selleckchem.com/products/tak-715.html	MAPK
S2929	Pifithrin-α (PFTα)	e7	L2000-09	367.3	63208-82-2	HBr	p53,Autophagy	Pifithrin-α is an inhibitor of p53, inhibiting p53-dependent transactivation of p53-responsive genes.	C1(CCC2=C(C1)N(C(S2)=N)CC(C3=CC=C(C=C3)C)=O).Br	182	http://www.selleckchem.com/products/pifithrin-alpha.html	Apoptosis
S2930	Pifithrin-μ	f7	L2000-09	181.21	64984-31-2	free base	p53	Pifithrin-μ is a specific p53 inhibitor by reducing its affinity to Bcl-xL and Bcl-2, and also inhibits HSP70 function and autophagy.	C1=CC=CC(=C1)C#CS(N)(=O)=O	198	http://www.selleckchem.com/products/pifithrin-u.html	Apoptosis
S3000	Carbazochrome sodium sulfonate (AC-17)	g7	L2000-09	322.27	51460-26-5	sodium	Others	Carbazochrome is an antihemorrhagic for use in the treatment of hemorrhoids.	N1(C(CC2=C/C(C(C=C12)=O)=N/NC(=O)N)S(=O)(=O)[O-])C.[Na+]	198	http://www.selleckchem.com/products/carbazochrome-sodium-sulfonate.html	Others
S3001	Clevudine	h7	L2000-09	260.22	163252-36-6	free base	Others	Clevudine is an antiviral drug for the treatment of hepatitis B.	N1C(C(=CN(C1=O)[C@H]2O[C@H]([C@@H]([C@@H]2F)O)CO)C)=O	199	http://www.selleckchem.com/products/clevudine-levovir.html	Others
S3002	Rivaroxaban	a8	L2000-09	435.88	366789-02-8	free base	Factor Xa	Rivaroxaban is a direct inhibitor of Factor Xa with Ki and IC50 of 0.4 nM and 0.7 nM, respectively.	C1=C(C=CC(=C1)N2C(COCC2)=O)N3C(OC(C3)CNC(C4SC(=CC=4)Cl)=O)=O	199	http://www.selleckchem.com/products/Rivaroxaban.html	Metabolism
S3004	Telithromycin	b8	L2000-09	812	191114-48-4	free base	Others	Telithromycin is a ketolide antibiotic to treat community acquired pneumonia of mild to moderate severity.	[C@]12([C@H](OC([C@@H](C([C@@H]([C@H]([C@](C[C@H](C([C@@H]([C@H]1N(C(O2)=O)CCCCN3C=NC(=C3)C4=CN=CC=C4)C)=O)C)(C)OC)O[C@H]5[C@@H]([C@H](C[C@H](O5)C)N(C)C)O)C)=O)C)=O)CC)C	10	http://www.selleckchem.com/products/telithromycin-ketek.html
S3007	Zanamivir	c8	L2000-09	332.31	139110-80-8	free base	Others	Zanamivir is a neuraminidase inhibitor used in the treatment and prophylaxis of influenza caused by influenza A virus and influenza B virus.	[C@@H]1(C=C(O[C@]([C@H]1NC(C)=O)([C@H](O)[C@H](O)CO)[H])C(=O)O)NC(=N)N	10	http://www.selleckchem.com/products/zanamivir-relenza.html	Others
S3008	Zaltoprofen	d8	L2000-09	298.36	74711-43-6	free base	COX	Zaltoprofen is an inhibitor of Cox-1 and Cox-2 for treatment of arthritis.	C1=CC=C2C(=C1)C(CC3=C(S2)C=CC(=C3)C(C)C(=O)O)=O	201	http://www.selleckchem.com/products/zaltoprofen.html	Neuronal Signaling
S3010	Deuterated Atazanivir-D3-2	e8	L2000-09	713.91	1092540-51-6	free base	HIV Protease	Atazanivir-D3-2 is a azapeptide derivative and inhibits HIV protease.	C(N[C@H](C(NN(C[C@@H]([C@@H](NC([C@@H](NC(=O)OC)C(C([2H])([2H])[2H])(C([2H])([2H])[2H])C([2H])([2H])[2H])=O)CC1C=CC=CC=1)O)CC2C=CC(=CC=2)C3C=CC=CN=3)=O)C(C)(C)C)(=O)OC	10	http://www.selleckchem.com/products/deuterated-atazanivir-d3-2.html
S3011	Deuterated Atazanivir-D3-3	f8	L2000-09	722.97	1092540-52-7	free base	HIV Protease	Atazanivir-D3-3 is a azapeptide derivative and inhibits HIV protease.	C(N[C@H](C(NN(C[C@@H]([C@@H](NC([C@@H](NC(=O)OC)C(C([2H])([2H])[2H])(C([2H])([2H])[2H])C([2H])([2H])[2H])=O)CC1C=CC=CC=1)O)CC2C=CC(=CC=2)C3C=CC=CN=3)=O)C(C([2H])([2H])[2H])(C([2H])([2H])[2H])C([2H])([2H])[2H])(=O)OC	10	http://www.selleckchem.com/products/deuterated-atazanivir-d3-3.html
S3021	Rimonabant	g8	L2000-09	463.79	168273-06-1	free base	Cannabinoid Receptor	Rimonabant is a selective antagonist of CB1 with IC50 of 13.6 nM and EC50 of 17.3 nM in hCB1 transfected HEK 293 membrane.	N1(N=C(C(=C1C2C=CC(=CC=2)Cl)C)C(=O)NN3CCCCC3)C4C(=CC(=CC=4)Cl)Cl	53	http://www.selleckchem.com/products/rimonabant-sr141716.html	GPCR & G Protein
S3025	PMSF	h8	L2000-09	174.19	329-98-6	free base	Others	PMSF is an irreversible serine/cysteine protease inhibitor.	C1(C=CC=CC=1)CS(=O)(=O)F	200	http://www.selleckchem.com/products/pmsf-phenylmethylsulfonyl-fluoride.html	Others
S3026	Piceatannol	a9	L2000-09	244.24	10083-24-6	free base	Syk	Piceatannol, a natural stilbene, is a selective Syk inhibitor and ~10-fold selectivity versus Lyn.	C1(C(=CC(=CC=1)/C=C/C2C=C(C=C(C=2)O)O)O)O	196	http://www.selleckchem.com/products/piceatannol.html	Angiogenesis
S3027	Fenoprofen calcium hydrate	b9	L2000-09	242.27	71720-56-4	hydrate	Others	Fenoprofen calcium hydrate is a non-steroidal anti-inflammatory drug (NSAID).	C1(=CC=CC(=C1)C(C(O)=O)C)OC2(=CC=CC=C2).[R]	198	http://www.selleckchem.com/products/fenoprofen-calcium-hydrate.html
S3031	Linagliptin	c9	L2000-09	472.54	668270-12-0	free base	DPP-4	Linagliptin is a highly potent, selective DPP-4 inhibitor with IC50 of 1 nM.	C1=CC=C2C(=C1)N=C(N=C2C)CN3C(N(C4=C(C3=O)N(C(=N4)N5C[C@@H](CCC5)N)CC#CC)C)=O	35	http://www.selleckchem.com/products/linagliptin-bi-1356.html	Proteases
S3032	Bindarit	d9	L2000-09	324.37	130641-38-2	free base	Others	Bindarit exhibits selective inhibition against monocyte chemotactic proteins MCP-1/CCL2, MCP-3/CCL7 and MCP-2/CCL8.	C(C(C)(OCC1=NN(C2C=CC=CC1=2)CC3C=CC=CC=3)C)(=O)O	200	http://www.selleckchem.com/products/bindarit.html	Others
S3033	Vildagliptin (LAF-237)	e9	L2000-09	303.4	274901-16-5	free base	DPP-4	Vildagliptin (LAF-237) inhibits DPP−4 with IC50 of 2.3 nM.	C1N([C@@H](CC1)C#N)C(CNC23CC4CC(C2)CC(C3)(C4)O)=O	197	http://www.selleckchem.com/products/vildagliptin-laf-237.html	Proteases
S3034	Sitaxentan sodium	f9	L2000-09	476.89	210421-74-2	free base	Endothelin Receptor	Sitaxentan sodium is a selective endothelin A receptor (ETA) antagonist with IC50 and Ki of 1.4 nM and 0.43 nM, respectively, exhibits 7000-fold selectivity over ETB. Phase 3.	C1(=C(C=CS1)S(=O)(=O)[N-]C2=C(C(=NO2)C)Cl)C(=O)CC3(C=C4OCOC4=CC=3C).[Na+]	83	http://www.selleckchem.com/products/sitaxentan-sodium-tbc-11251.html	GPCR & G Protein
S3037	Bepotastine Besilate	g9	L2000-09	547.06	190786-44-8	besilate	Histamine Receptor	Bepotastine is a non-sedating, selective antagonist of histamine 1 (H1) receptor with pIC50 of 5.7.	N1(CCC(CC1)O[C@H](C2C=CC=CN=2)C3C=CC(=CC=3)Cl)CCCC(=O)O.C4=CC(=CC=C4)S(O)(=O)=O	199	http://www.selleckchem.com/products/bepotastine-besilate.html	Neuronal Signaling
S3038	Fosaprepitant dimeglumine salt	h9	L2000-09	1004.83	265121-04-8	meglumine	Others	Fosaprepitant is a water-soluble phosphoryl prodrug for Aprepitant which is a NK1 antagonist.	C1(=CC=C(C=C1)F)[C@H]2([C@H](OCCN2CC3=NN(C(N3)=O)P(O)(=O)O)O[C@@H](C4=CC(=CC(=C4)C(F)(F)F)C(F)(F)F)C).CNC[C@@H]([C@H]([C@@H]([C@@H](CO)O)O)O)O.CNC[C@@H]([C@H]([C@@H]([C@@H](CO)O)O)O)O	200	http://www.selleckchem.com/products/fosaprepitant.html	Others
S3042	Purmorphamine	a10	L2000-09	520.62	483367-10-8	free base	Hedgehog/Smoothened	Purmorphamine, which directly binds and activates Smoothened, blocks BODIPY-cyclopamine binding to Smo with IC50 of ~ 1.5 μM and also is an inducer of osteoblast differentiation with EC50 of 1 μM.	C12=C(C(NC3=CC=C(N4CCOCC4)C=C3)=NC(=N1)OC5=C6C(C=CC=C6)=CC=C5)N=CN2C7CCCCC7	10	http://www.selleckchem.com/products/purmorphamine.html	Stem Cells & Wnt
S3045	Cinepazide maleate	b10	L2000-09	533.57	26328-04-1	maleate	Others	Cinepazide maleate is a maleate salt form of cinepazide which is a vasodilator.	N1(CCN(CC1)C(/C=C/C2C=C(C(=C(C=2)OC)OC)OC)=O)CC(=O)N3(CCCC3).C(/C=C\C(O)=O)(O)=O	200	http://www.selleckchem.com/products/cinepazide-maleate.html	Others
S3046	Azilsartan	c10	L2000-09	456.45	147403-03-0	free base	RAAS	Azilsartan is an angiotensin II type 1 (AT1) receptor antagonist with IC50 of 2.6 nM.	C1(=NC2C(N1CC3C=CC(=CC=3)C4C(=CC=CC=4)C5NOC(N=5)=O)=C(C=CC=2)C(=O)O)OCC	199	http://www.selleckchem.com/products/azilsartan-tak-536.html	Endocrinology & Hormones
S3047	Otilonium Bromide	d10	L2000-09	563.57	26095-59-0	free base	AChR	Otilonium bromide is an antimuscarinic.	C(COC(C1C=CC(=CC=1)NC(C2C(=CC=CC=2)OCCCCCCCC)=O)=O)[N+](C)(CC)CC.[Br-]	200	http://www.selleckchem.com/products/otilonium-bromide.html	Neuronal Signaling
S3048	Solifenacin succinate	e10	L2000-09	480.55	242478-38-2	succinate	AChR	Solifenacin succinate is a urinary antispasmodic of the antimuscarinic class.	[C@H]1(N(CCC2C=CC=CC1=2)C(=O)O[C@]3(CN4CCC3CC4)[H])C5(C=CC=CC=5).C(CCC(=O)O)(=O)O	10	http://www.selleckchem.com/products/solifenacin-succinate.html	Neuronal Signaling
S3051	Bosentan Hydrate	f10	L2000-09	569.63	157212-55-0	hydrate	Endothelin Receptor	Bosentan is an endothelin (ET) receptors antagonist for ET-A and ET-B with Ki of 4.7 nM and 95 nM, respectively.	C1(C=CC(=CC=1)C(C)(C)C)S(=O)(=O)NC2(=NC(=NC(=C2OC3C(=CC=CC=3)OC)OCCO)C4N=CC=CN=4).O	198	http://www.selleckchem.com/products/bosentan-hydrate.html	GPCR & G Protein
S3052	Rupatadine Fumarate	g10	L2000-09	532.03	182349-12-8	fumarate	Histamine Receptor	Rupatadine is an inhibitor of PAFR and histamine (H1) receptor with Ki of 550 nM and 102 nM, respectively. Phase 2.	C12(C(=CC=CN=1)CCC3C(C2=C4CCN(CC4)CC5C=NC=C(C=5)C)=CC=C(C=3)Cl).C(/C=C/C(=O)O)(=O)O	16	http://www.selleckchem.com/products/rupatadine-fumarate.html	Neuronal Signaling
S3053	Azelnidipine	h10	L2000-09	582.65	123524-52-7	free base	Calcium Channel	Azelnidipine is a dihydropyridine calcium channel blocker.	C1(=C(C(C(=C(N1)C)C(=O)OC(C)C)C2C=C(C=CC=2)[N+](=O)[O-])C(=O)OC3CN(C3)C(C4C=CC=CC=4)C5C=CC=CC=5)N	200	http://www.selleckchem.com/products/azelnidipine.html	Transmembrane Transporters
S3057	Azilsartan Medoxomil	a11	L2000-09	568.53	863031-21-4	free base	RAAS	Azilsartan Medoxomil is a potent angiotensin II type 1 (AT1) receptor antagonist, inhibits the RAAS, with an IC50 of 2.6 nM, exhibits >10,000-fold selectivity over AT2. Phase 3.	C1(=NC2C(N1CC3C=CC(=CC=3)C4C(=CC=CC=4)C5NOC(N=5)=O)=C(C=CC=2)C(=O)OCC6OC(OC=6C)=O)OCC	200	http://www.selleckchem.com/products/azilsartan-medoxomil-tak-491.html	Endocrinology & Hormones
S3060	Medetomidine HCl	b11	L2000-09	236.74	86347-15-1	hydrochloride	Adrenergic Receptor	Medetomidine is a selective α2-adrenoceptor agonist, with Ki of 1.08 nM, exhibts 1620-fold selectivity over α1-adrenoceptor.	C1(=C(C(C)=CC=C1)C)C(C2N=CNC=2)C.Cl	50	http://www.selleckchem.com/products/medetomidine-hcl.html	Neuronal Signaling
S3061	Epinephrine HCl	c11	L2000-09	219.67	55-31-2	hydrochloride	Adrenergic Receptor	Epinephrine HCl is a hormone and a neurotransmitter.	C1(C(=CC(=CC=1)[C@H](CNC)O)O)O.Cl	200	http://www.selleckchem.com/products/epinephrine-hcl-adrenaline.html	Neuronal Signaling
S3062	Diclofenac Potassium	d11	L2000-09	334.24	15307-81-0	potassium	Others	Diclofenac potassium is a nonsteroidal anti-inflammatory drug taken to reduce inflammation and as an analgesic reducing pain in certain conditions.	C1(=CC=C(C(=C1)CC(=O)[O-])NC2=C(C=CC=C2Cl)Cl).[K+]	206	http://www.selleckchem.com/products/diclofenac-potassium.html	Others
S3063	Diclofenac Diethylamine	e11	L2000-09	369.29	78213-16-8	diethylamine	Others	Diclofenac diethylamine is a nonsteroidal anti-inflammatory drug taken to reduce inflammation and as an analgesic reducing pain in certain conditions.	C1(=CC=C(C(=C1Cl)NC2=CC=CC=C2CC(O)=O)Cl).N(CC)CC	200	http://www.selleckchem.com/products/diclofenac-diethylamine.html	Others
S3068	Guanosine Hydrate	f11	L2000-09	301.26	1143525-19-2	hydrate	Others	Guanosine hydrate plays important roles in various biochemical processes such as synthesis of nucleic acids and proteins, photosynthesis, muscle contraction and intracellular signal transduction (cGMP).	OC[C@@H]1([C@@H](O)[C@@H](O)[C@@H](O1)N2C=NC3C(=O)NC(N)=NC=32).O	10	http://www.selleckchem.com/products/guanosine-hydrate.html
S3071	Vanillin	g11	L2000-09	152.15	121-33-5	free base	Others	Vanillin, 4-hydroxy-3-methoxybenzaldehyde, is a food additive.	C(C1C=C(C(=CC=1)O)OC)=O	10	http://www.selleckchem.com/products/vanillin.html	Others
S3073	Caspofungin Acetate	h11	L2000-09	1213.42	179463-17-3	acetate	Others	Caspofungin acetate is a lipopeptide antifungal drug.	[C@@H]1(CN2[C@@](C1)(C(N[C@](C(N[C@@](C(N3[C@](C(N[C@@H]([C@@H](C[C@@H](C(N[C@](C2=O)([C@@H](C)O)[H])=O)NC(CCCCCCCC[C@@H](C[C@@H](CC)C)C)=O)O)NCCN)=O)([C@@H](O)CC3)[H])=O)([C@H](CCN)O)[H])=O)([C@H](O)[C@@H](O)C4=CC=C(C=C4)O)[H])=O)[H])O.CC(=O)O.CC(=O)O	200	http://www.selleckchem.com/products/caspofungin-acetate.html	Others
S3075	Dexmedetomidine	a1	L2000-10	200.28	113775-47-6	free base	Adrenergic Receptor	Dexmedetomidine is a sedative medication used by intensive care units and anesthetists.	C1=C(C(=C(C=C1)C)C)[C@@H](C2NC=NC=2)C	199	http://www.selleckchem.com/products/dexmedetomidine.html	Neuronal Signaling					Plate L2000-10	1	2	3	4	5	6	7	8	9	10	11	12
S3080	Etravirine (TMC125)	b1	L2000-10	435.28	269055-15-4	free base	Reverse Transcriptase	Etravirine (TMC125) is a non-nucleoside reverse transcriptase inhibitor (NNRTI) used for the treatment of HIV.	C1(N=C(N=C(C=1Br)N)NC2C=CC(C#N)=CC=2)OC3C(=CC(C#N)=CC=3C)C	96	http://www.selleckchem.com/products/etravirine-tmc125.html	Microbiology					A
S3081	Ulipristal	c1	L2000-10	475.62	159811-51-5	free base	Others	Ulipristal is a selective SPRM for emergency contraception after an unprotected intercourse or contraceptive failure.	[C@H]1(C2[C@]([C@]3([C@](C1)([C@@](CC3)(C(=O)C)OC(C)=O)C)[H])(CCC4C=2CCC(C=4)=O)[H])C5=CC=C(C=C5)N(C)C	174	http://www.selleckchem.com/products/ulipristal.html	Others					B
S3083	Indacaterol Maleate	d1	L2000-10	508.56	753498-25-8	maleate	Adrenergic Receptor	Indacaterol is an ultra-long-acting β-adrenoceptor agonist with pKi of 7.36.	N1(C(C=CC2C(=CC=C(C1=2)O)[C@H](CNC3CC4C=C(C(=CC(C3)=4)CC)CC)O)=O).C(/C(=O)O)=C\C(=O)O	200	http://www.selleckchem.com/products/indacaterol-maleate.html	Neuronal Signaling					C
S3100	2-Thiouracil	e1	L2000-10	128.15	141-90-2	free base	Others	2-Thiouracil is a thiolated uracil derivative that is a known antihyperthyroid agent.	N1C(=S)NC(=O)C=C1	202	http://www.selleckchem.com/products/2-thiouracil.html	Others					D
S3104	Moguisteine	f1	L2000-10	339.41	119637-67-1	free base	Others	Moguisteine is a novel peripheral non-narcotic antitussive drug.	C1=C(C(=CC=C1)OC)OCC2N(CCS2)C(=O)CC(OCC)=O	200	http://www.selleckchem.com/products/moguisteine.html	Others					E
S3137	Sodium salicylate	g1	L2000-10	161.11	54-21-7	salicylate	Others	Sodium salicylate is used in medicine as an analgesic and antipyretic.	C(C1C(=CC=CC=1)O)(=O)O.[Na]	198	http://www.selleckchem.com/products/sodium-salicylate.html	Others					F
S3161	Sertaconazole nitrate	h1	L2000-10	500.78	99592-39-9	nitrate	Others	Sertaconazole nitrate is a topical broad-spectrum antifungal that is developed to provide an additional agent for the treatment of superficial cutaneous and mucosal infections.	C1(=NC=CN1CC(C2C(=CC(=CC=2)Cl)Cl)OCC3C4C(SC=3)=C(C=CC=4)Cl).[R]	199	http://www.selleckchem.com/products/sertaconazole-nitrate.html	Others					G
S3162	Tylosin tartrate	a2	L2000-10	1066.19	74610-55-2	tartrate	Others	Tylosin tartrate is a macrolide antibiotic approved for the control of mycoplasmosis in poultry.	[C@H]1([C@H](OC(C[C@H]([C@@H]([C@H]([C@H](C[C@H](C(/C=C/C(=C/1)C)=O)C)CC=O)O[C@@]2([C@@H]([C@H]([C@@H]([C@H](O2)C)O[C@@]3(O[C@H]([C@@H]([C@](C3)(C)O)O)C)[H])N(C)C)O)[H])C)O)=O)CC)CO[C@H]4([C@@H]([C@@H]([C@@H]([C@H](O4)C)O)OC)OC).C([C@@H]([C@H](C(=O)O)O)O)(=O)O	281	http://www.selleckchem.com/products/tylosin-tartrate.html	Others					H
S3167	Altrenogest	b2	L2000-10	310.43	850-52-2	free base	Estrogen/progestogen Receptor	Altrenogest is a progestogen structurally related to veterinary steroid trenbolone.	C1C(C=C2C(C1)=C3[C@@](CC2)([C@]4([C@](C=C3)([C@](CC4)(CC=C)O)C)[H])[H])=O	199	http://www.selleckchem.com/products/altrenogest.html	Endocrinology & Hormones
S3172	Anagrelide HCl	c2	L2000-10	292.55	58579-51-4	hydrochloride	PDE	Anagrelide is a drug used for the treatment of essential thrombocytosis.	C1(=C(C(=C2C(=C1)NC3N(C2)CC(N=3)=O)Cl)Cl).Cl	47	http://www.selleckchem.com/products/anagrelide-hydrochloride.html	Metabolism
S3180	Eletriptan HBr	d2	L2000-10	463.43	177834-92-3	HBr	5-HT Receptor	Eletriptan is a selective 5-HT1B and 5-HT1D receptor agonist with Ki of 0.92 nM and 3.14 nM, respectively.	N1(C=C(C2C=C(C=CC1=2)CCS(=O)(=O)C3C=CC=CC=3)C[C@@H]4N(CCC4)C).Br	200	http://www.selleckchem.com/products/eletriptan-hydrobromide.html	Neuronal Signaling
S3185	Adrenalone HCl	e2	L2000-10	217.65	62-13-5	hydrochloride	Adrenergic Receptor	Adrenalone is an adrenergic agonist used as a topical vasoconstrictor and hemostatic, mainly acts on alpha-1 adrenergic receptors.	O=C(CNC)C1(C=CC(O)=C(O)C=1).Cl	202	http://www.selleckchem.com/products/adrenalone-hcl.html	Neuronal Signaling
S3186	Azatadine dimaleate	f2	L2000-10	522.55	3978-86-7	maleate	Histamine Receptor	Azatadine is an histamine and cholinergic inhibitor with IC50 of 6.5 nM and 10 nM, respectively.	C12(C(=CC=CN=1)CCC3C(C2=C4CCN(CC4)C)=CC=CC=3).C(C=CC(=O)O)(=O)O.C(C=CC(=O)O)(=O)O	200	http://www.selleckchem.com/products/azatadine-dimaleate.html	Neuronal Signaling
S3193	Ticarcillin sodium	g2	L2000-10	430.41	29457-07-6	sodium	Others	Ticarcillin is a semisynthetic antibiotic with a broad spectrum of bactericidal activity against many gram-positive and gram-negative aerobic and anaerobic bacteria.	N12(C(C(SC(C(C1=O)NC(=O)[C@@H](C3=CSC=C3)C(=O)O)2)(C)C)C(=O)O).[Na].[Na]	199	http://www.selleckchem.com/products/ticarcillin-sodium.html	Others
S3195	Azlocillin sodium salt	h2	L2000-10	484.48	37091-65-9	sodium	Others	Azlocillin is an acylampicillin with a broad spectrum against bacteria.	N12(C(C(SC(C(C1=O)NC(=O)[C@@H](C3C=CC=CC=3)NC(=O)N4CCNC4=O)2)(C)C)C(=O)O).[Na]	200	http://www.selleckchem.com/products/azlocillin-sodium-salt.html	Others					Plate L2000-10	1	2	3	4	5	6	7	8	9	10	11	12
S3199	Reboxetine mesylate	a3	L2000-10	409.5	98769-84-7	mesylate	Others	Reboxetine is a norepinephrine reuptake inhibitor with Ki of 8.2 nM.	C1(=CC(=C(C=C1)O[C@H](C2=CC=CC=C2)[C@@]3(OCCNC3)[H])OCC).CS(=O)(O)=O	200	http://www.selleckchem.com/products/reboxetine-mesylate.html	Others					A	Sodium Picosulfate	Tolcapone	Homatropine Methylbromide	Aclidinium Bromide	Sennoside A	Vitamin D2	Doxapram HCl	Methazolamide	Olsalazine Sodium	Nafcillin Sodium	Estradiol Cypionate	Valganciclovir HCl
S3600	Schisandrin B (Sch B)	b3	L2000-10	400.46	61281-37-6	free base	Others	Schisandrin B is the most abundant dibenzocyclooctadiene lignan present in the traditional Chinese medicinal herb Schisandra chinensis (Turcz.) Baill.	C12C3=C(C=C(C(=C3OC)OC)OC)C[C@@H]([C@H](CC=1C=C4C(=C2OC)OCO4)C)C	10	http://www.selleckchem.com/products/schisandrin-b.html	Others					B	Retapamulin	Methyclothiazide	Sodium Nitroprusside	Vitamin D3	Escitalopram Oxalate	Guanidine HCl	Sodium Nitrite	Zinc Pyrithione	Ticagrelor	Sulfacetamide Sodium	Spiramycin	Vitamin A Acetate
S3603	Betulinic acid	c3	L2000-10	456.7	472-15-1	free base	Topoisomerase	Betulinic acid, a pentacyclic triterpenoid from Syzigium claviflorum, is a inhibitor of HIV-1 with EC50 of 1.4 &mu; M.	[C@@]12([H])[C@@](C(O)=O)(CC[C@@]3([C@@]1(CC[C@]4([C@]3(CC[C@@]5([C@@]4(CC[C@@H](C5(C)C)O)C)[H])C)[H])[H])C)CC[C@H]2C(=C)C	10	http://www.selleckchem.com/products/betulinic-acid.html	DNA Damage					C	Lomerizine HCl	Levobetaxolol HCl	Oxymetholone	Halobetasol Propionate	Ifenprodil Tartrate	Difluprednate	Dexlansoprazole	Voglibose	Eprosartan Mesylate	Diminazene Aceturate	Closantel Sodium	Lorcaserin HCl
S4001	Cabozantinib malate (XL184)	d3	L2000-10	635.59	1140909-48-3	malate	Axl,VEGFR	Cabozantinib malate is the malate of Cabozantinib, a potent VEGFR2 inhibitor with IC50 of 0.035 nM and also inhibits c-Met, Ret, Kit, Flt-1/3/4, Tie2, and AXL with IC50 of 1.3 nM, 4 nM, 4.6 nM, 12 nM/11.3 nM/6 nM, 14.3 nM and 7 nM, respectively.	C12(=C(C(=CC=N1)OC3=CC=C(C=C3)NC(C4(C(NC5=CC=C(C=C5)F)=O)CC4)=O)C=C(C(=C2)OC)OC).C(C[C@H](O)C(=O)O)(=O)O	199	http://www.selleckchem.com/products/cabozantinib-malate.html						D	Estradiol Benzoate	Dicloxacillin Sodium	Desvenlafaxine Succinate	Desvenlafaxine	Triclabendazole	Isovaleramide	Pefloxacin Mesylate Dihydrate	Succinylcholine Chloride Dihydrate	Tilmicosin	Sodium Phenylbutyrate	Retinyl (Vitamin A) Palmitate	Levodropropizine
S4002	Sitagliptin phosphate monohydrate	e3	L2000-10	523.32	654671-77-9	phosphate	DPP-4	Sitagliptin phosphate is a potent inhibitor of DPP-IV with IC50 of 19 nM in Caco-2 cell extracts.	C1(=C(C(=CC(=C1F)C[C@H](CC(N2CC3N(CC2)C(=NN=3)C(F)(F)F)=O)N)F)F).P(=O)(=O)OO.[HH].O	191	http://www.selleckchem.com/products/Sitagliptin.html	Proteases					E	Deoxyarbutin	Clorprenaline HCL	Eprazinone 2HCl	Cyclizine 2HCl	Bacitracin	Azithromycin Dihydrate	Amfenac Sodium Monohydrate	Penfluridol	Doxycycline Hyclate	Cyromazine	Teriflunomide
S4007	Pentamidine	f3	L2000-10	413.34	50357-45-4	hydrochloride	Others	Pentamidine is an inhibitor of <i>PRL Phosphatases</i> and also inhibits synthesis of DNA, RNA and protein.	C1(C=CC(=CC=1)OCCCCCOC2C=CC(=CC=2)C(N)=N)C(N)=N.Cl.Cl	287	http://www.selleckchem.com/products/pentamidine.html	Others					F	1-Hexadecanol	Trometamol	Climbazole	Mezlocillin Sodium	Penciclovir	Domiphen Bromide	Cyclandelate	Cinchophen	Ethacridine lactate monohydrate	Aminothiazole	Isosorbide	Tenatoprazole
S4009	Mirabegron	g3	L2000-10	396.51	223673-61-8	free base	Adrenergic Receptor	Mirabegron is a selective β3-adrenoceptor agonist with EC50 of 22.4 nM.	S1C(=NC(=C1)CC(=O)NC2C=CC(=CC=2)CCNC[C@@H](C3C=CC=CC=3)O)N	199	http://www.selleckchem.com/products/mirabegron-ym178.html	Neuronal Signaling					G	Dirithromycin	Ribostamycin Sulfate	Valnemulin HCl	Liothyronine Sodium	Erythritol	Fidaxomicin	Bucladesine Sodium Salt	Deoxycorticosterone acetate	Sodium ascorbate	Prucalopride Succinat	Bromfenac Sodium	Epinastine HCl
S4014	Hyoscyamine	h3	L2000-10	289.37	101-31-5	free base	AChR	Hyoscyamine is an AChR inhibitor with IC50 of 7.5 nM.	C1(CC2N(C(C1)CC2)C)OC([C@@H](C3C=CC=CC=3)CO)=O	200	http://www.selleckchem.com/products/hyoscyamine-daturine.html	Neuronal Signaling					H	Luliconazole	Vilazodone HCl	Tamibarotene	EUK 134	Ebastine	Efaproxiral Sodium	Etofibrate	Nicaraven	Brimonidine Tartrate	Benfotiamine	Anisotropine Methylbromide	Apomorphine HCl
S4015	Cyclamic acid	a4	L2000-10	179.24	100-88-9	free base	Others	Cyclamic acid in the form of its sodium or calcium salt is one of the most widely used artificial sweeteners.	C1(NS(O)(=O)=O)CCCCC1	200	http://www.selleckchem.com/products/cyclamic-acid.html	Others
S4016	Ouabain	b4	L2000-10	728.77	630-60-4	free base	Sodium Channel	Ouabain is a selective Na+/K+, -ATPase inhibitor, binds to α2 /α3 subunit with Ki of 41 nM/15 nM.	[C@]12([C@]3([H])[C@]([H])([C@@]4([C@](C[C@H]3O)([C@H](C5COC(C=5)=O)CC4)C)O)CC[C@]1(O)C[C@H](O[C@H]6[C@@H](O)[C@@H]([C@H]([C@H](O6)C)O)O)C[C@@H]2O)CO.O.O.O.O.O.O.O.O	200	http://www.selleckchem.com/products/ouabain.html	Transmembrane Transporters
S4017	Allylthiourea	c4	L2000-10	116.18	109-57-9	free base	Others	Allylthiourea is a metabolic inhibitor that selective inhibits ammonia oxidation.	N(C(N)=S)CC=C	197	http://www.selleckchem.com/products/allylthiourea.html	Others
S4018	Sennoside B	d4	L2000-10	862.74	128-57-4	free base	Others	Sennoside B, a kind of irritant laxative isolated from rhei rhizome, inhibits PDGF-stimulated cell proliferation.	[C@H]1([C@@H]2C3C(C(C4=C2C=CC=C4O[C@@H]5O[C@@H]([C@H]([C@H]([C@H]5O)O)O)CO)=O)=C(C=C(C=3)C(O)=O)O)C6C(C(C7=C1C=CC=C7O[C@@H]8O[C@@H]([C@H]([C@H]([C@H]8O)O)O)CO)=O)=C(C=C(C=6)C(O)=O)O	10	http://www.selleckchem.com/products/sennoside-b.html
S4019	Avanafil	e4	L2000-10	483.95	330784-47-9	free base	PDE	Avanafil is a highly selective PDE5 inhibitor with IC50 of 1 nM.	C(NCC1N=CC=CN=1)(=O)C2=C(NCC3=CC(=C(C=C3)OC)Cl)N=C(N4[C@H](CO)CCC4)N=C2	200	http://www.selleckchem.com/products/avanafil.html	Metabolism
S4020	Sodium Picosulfate	f4	L2000-10	481.41	10040-45-6	sodium	Others	Sodium Picosulfate inhibits absorption of water and electrolytes, and increases their secretion.	C(C1=CC=C(C=C1)OS(=O)(=O)[O-])(C2C=CC(=CC=2)OS(=O)(=O)[O-])C3(=CC=CC=N3).[Na+].[Na+]	199	http://www.selleckchem.com/products/sodium-picosulfate.html	Others
S4021	Tolcapone	g4	L2000-10	273.24	134308-13-7	free base	Transferase	Tolcapone is a selective, potent and reversible of catechol-O-methyl transferase (COMT) inhibitor with Ki of 30 nM.	C1(C(C2=CC=C(C=C2)C)=O)C=C(C(=C(C=1)O)O)[N+](=O)[O-]	201	http://www.selleckchem.com/products/tolcapone.html	Metabolism
S4024	Homatropine Methylbromide	h4	L2000-10	370.28	80-49-9	methylbromide	AChR	Homatropine Methylbromide is muscarinic AChR antagonist, inhibits endothelial and smooth muscle muscarinic receptors of WKY-E and SHR-E with IC50 of 162.5 nM and 170.3 nM, respectively.	[Br-].[C@]12(CC[C@@]([N+]1(C)C)(C[C@@H](C2)OC(C(C3=CC=CC=C3)O)=O)[H])[H]	199	http://www.selleckchem.com/products/homatropine-methylbromide.html
S4031	Aclidinium Bromide	a5	L2000-10	564.55	320345-99-1	free base	AChR	Aclidinium Bromide inhibits human muscarinic AChR M1, M2, M3, M4 and M5 with Ki of 0.1 nM, 0.14 nM, 0.14 nM, 0.21 nM and 0.16 nM, respectively.	C(C(O[C@H]1C[N+]2(CCCOC3C=CC=CC=3)CCC1(CC2)[H])=O)(C4SC=CC=4)(C5SC=CC=5)O.[Br-]	200	http://www.selleckchem.com/products/aclidinium-bromide.html	Neuronal Signaling
S4033	Sennoside A	b5	L2000-10	862.74	81-27-6	free base	Others	Sennoside A, a kind of irritant laxative isolated from rhei rhizome, causes purgative actions in the intestine.	[C@H]1([C@H]2C3C(C(C4=C2C=CC=C4O[C@@H]5O[C@@H]([C@H]([C@H]([C@H]5O)O)O)CO)=O)=C(C=C(C=3)C(O)=O)O)C6C(C(C7=C1C=CC=C7O[C@@H]8O[C@@H]([C@H]([C@H]([C@H]8O)O)O)CO)=O)=C(C=C(C=6)C(O)=O)O	10	http://www.selleckchem.com/products/sennoside-a.html
S4035	Vitamin D2	c5	L2000-10	396.65	50-14-6	free base	Others	Vitamin D2 is a selective inhibitors of mammalian DNA polymerase A (pol A) with IC50 of 123 mM.	[C@]12([C@](/C(=C/C=C3\C(CC[C@H](C3)O)=C)CCC1)(CC[C@@H]2[C@@H](/C=C/[C@@H](C(C)C)C)C)[H])C	50	http://www.selleckchem.com/products/vitamin-d2-ergocalciferol.html	Others
S4037	Doxapram HCl	d5	L2000-10	432.98	7081-53-0	hydrochloride	Others	Doxapram HCl inhibits TASK-1, TASK-3, TASK-1/TASK-3 heterodimeric channel function with EC50 of 410 nM, 37 μM, 9 μM, respectively.	C1(C(C(CCN2CCOCC2)CN1CC)(C3=CC=CC=C3)C4=CC=CC=C4)=O.Cl.O	200	http://www.selleckchem.com/products/doxapram-hcl.html	Others
S4039	Methazolamide	e5	L2000-10	236.27	554-57-4	free base	Carbonic Anhydrase	Methazolamide is a carbonic anhydrase inhibitor with Ki of 50 nM, 14 nM and 36 nM for hCA I, hCA II and bCA IV isoforms, respectively.	C1(/SC(S(N)(=O)=O)=NN1C)=N/C(C)=O	198	http://www.selleckchem.com/products/methazolamide.html	Metabolism
S4041	Olsalazine Sodium	f5	L2000-10	346.2	6054-98-4	free base	Others	Olsalazine Sodium is a anti-inflammatory prodrug, which consists of two 5-ASA moieties linked by an azo bond.	C1(=CC(=CC=C1O)/N=N/C2=CC=C(C(=C2)C([O-])=O)O)C(=O)[O-].[Na+].[Na+]	11	http://www.selleckchem.com/products/olsalazine-sodium.html	Others
S4042	Nafcillin Sodium	g5	L2000-10	454.47	7177-50-6	free base	Others	Nafcillin sodium reversibly inhibits β-lactamase with Kd of 33 mM.	C12(=C(C=CC(=C1C(N[C@@H]3C(N4[C@@]3(SC([C@H]4C(=O)O[Na])(C)C)[H])=O)=O)OCC)C=CC=C2).O	200	http://www.selleckchem.com/products/nafcillin-sodium.html	Others
S4046	Estradiol Cypionate	h5	L2000-10	396.56	313-06-4	free base	Estrogen/progestogen Receptor	Estradiol cypionate is the 17 β-cyclopentylpropinate ester of estradiol, which inhibits ET-1 synthesis via estrogen receptor.	C1=C(C=C2C(=C1)[C@]3([C@@](CC2)([C@]4([C@](CC3)([C@@H](CC4)OC(=O)CCC5CCCC5)C)[H])[H])[H])O	199	http://www.selleckchem.com/products/estradiol-cypionate.html
S4050	Valganciclovir HCl	a6	L2000-10	390.82	175865-59-5	hydrochloride	Others	Valganciclovir HCl is a prodrug for ganciclovir with antiviral activity used to treat cytomegalovirus infections.	C(C)(C)[C@@H](C(OCC(CO)OCN1C=NC2C1N=C(NC2=O)N)=O)N.Cl	199	http://www.selleckchem.com/products/valganciclovir-hcl.html	Others
S4056	Retapamulin	b6	L2000-10	517.76	224452-66-8	free base	Others	Retapamulin is a topical antibiotic, which binds to both E. coli and S. aureus ribosomes with similar potencies with Kd of 3 nM.	[C@]12(CC[C@@](N1C)(C[C@H](C2)SCC(O[C@@H]3C[C@]([C@H]([C@@H]([C@]45[C@]([C@@]3(C)[C@H](CC4)C)(C(CC5)=O)[H])C)O)(C)C=C)=O)[H])[H]	200	http://www.selleckchem.com/products/retapamulin.html	Others
S4057	Methyclothiazide	c6	L2000-10	360.24	135-07-9	free base	Others	Methyclothiazide is a substituted benzothiadiazide, used to treat high blood pressure and fluid retention caused by various conditions including heart disease.	C1(=C(C=C2C(=C1)S(N(C(N2)CCl)C)(=O)=O)Cl)S(=O)(=O)N	199	http://www.selleckchem.com/products/methyclothiazide.html	Others
S4059	Sodium Nitroprusside	d6	L2000-10	261.92	14402-89-2	sodium	Others	Sodium Nitroprusside is a potent vasodilator working through releasing NO spontaneously in blood.	[Fe](C#N)(C#N)(C#N)(C#N)(C#N)N=O.[Na+].[Na+].[R]	229	http://www.selleckchem.com/products/sodium-nitroprusside.html	Others
S4063	Vitamin D3	e6	L2000-10	384.64	67-97-0	free base	Others	Vitamin D3 is a form of vitamin D, binds and activates a H305F/H397Y mutant vitamin D receptor (VDR) with EC50 of 300 nM.	C1[C@H](CCC(C/1=C/C=C2/[C@]3([C@](CCC2)([C@@H](CC3)[C@@H](CCCC(C)C)C)C)[H])=C)O	200	http://www.selleckchem.com/products/vitamin-d3-cholecalciferol.html	Others
S4064	Escitalopram Oxalate	f6	L2000-10	414.43	219861-08-2	oxalate	5-HT Receptor	Escitalopram Oxalate is a selective serotonin (5-HT) reuptake inhibitor (SSRI) with Ki of 0.89 nM.	C12(=CC=C(C=C1COC2(CCCN(C)C)C3=CC=C(C=C3)F)C#N).OC(=O)C(=O)O	200	http://www.selleckchem.com/products/escitalopram-oxalate.html	Neuronal Signaling
S4070	Guanidine HCl	g6	L2000-10	95.53	50-01-1	hydrochloride	Others	Guanidine HCl, the crystalline compound of strong alkalinity formed by the oxidation of guanine, is a normal product of protein metabolism and a protein denaturant.	NC(N)=N.Cl	198	http://www.selleckchem.com/products/guanidine-aminoformamidine-hcl.html	Others
S4074	Sodium Nitrite	h6	L2000-10	69	7632-00-0	sodium	Others	Sodium nitrite is a myeloperoxidase inhibitor with IC50 of 1.3 μM.	[O-]N=O.[Na+]	10	http://www.selleckchem.com/products/sodium-nitrite.html	Others
S4075	Zinc Pyrithione	a7	L2000-10	317.7	13463-41-7	free base	Proton Pump	Zinc pyrithione is an antifungal and antibacterial agent disrupting membrane transport by blocking the proton pump.	C1=CC=C2[N+](=C1)[O-][Zn+2]3([S-]2)[O-][N+]4=C([S-]3)C=CC=C4	94	http://www.selleckchem.com/products/zinc-pyrithione.html	Transmembrane Transporters
S4079	Ticagrelor	b7	L2000-10	522.57	274693-27-5	free base	P2 Receptor	Ticagrelor is the first reversibly binding oral P2Y12 receptor antagonist, also inhibits CYP2C9 and 4-hydroxylation with IC50 of 10.5 μM and 8.2 μM respectively.	N1(C2=C(C(N[C@H]3[C@@H](C4=CC(F)=C(C=C4)F)C3)=NC(=N2)SCCC)N=N1)[C@H]5[C@@H]([C@@H](O)[C@H](C5)OCCO)O	200	http://www.selleckchem.com/products/ticagrelor.html	Neuronal Signaling
S4081	Sulfacetamide Sodium	c7	L2000-10	236.22	127-56-0	sodium	Autophagy	Sulfacetamide Sodium is an anti-biotic.	C1(=C(C=CC(=C1)S([N-]C(C)=O)(=O)=O)N).[Na+]	80	http://www.selleckchem.com/products/sulfacetamide-sodium.html	Ubiquitin
S4082	Spiramycin	d7	L2000-10	843.058	8025-81-8	free base	Others	Spiramycin is a 16-membered ring macrolide (antibiotic).	C1[C@H](OC(C[C@H]([C@H]([C@H]([C@H](C[C@H]([C@H](/C=C/C=C/1)O[C@@H]2O[C@H]([C@H](CC2)N(C)C)C)C)CC=O)O[C@@H]3[C@H]([C@@H]([C@H]([C@@H](O3)C)O[C@@H]4C[C@@]([C@@H]([C@H](O4)C)O)(O)C)N(C)C)O)OC)O)=O)C	118	http://www.selleckchem.com/products/spiramycin.html	Others
S4083	Vitamin A Acetate	e7	L2000-10	328.49	127-47-9	free base	Others	Vitamin A is a group of unsaturated nutritional hydrocarbons, that includes retinol, retinal, retinoic acid, and several provitamin A carotenoids, among which beta-carotene is the most important.	C1(C(CCCC=1C)(C)C)/C=C/C(=C/C=C/C(=C/COC(C)=O)C)C	10	http://www.selleckchem.com/products/vitamin-a-acetate.html
S4084	Lomerizine HCl	f7	L2000-10	541.46	101477-54-7	hydrochloride	Others	Lomerizine dihydrochloride is a relatively new L- and T-type calcium channel blocker used in the treatment of migraine.	C(N1CCN(CC1)CC2=C(C(=C(C=C2)OC)OC)OC)(C3=CC=C(C=C3)F)C4(=CC=C(C=C4)F).Cl.Cl	10	http://www.selleckchem.com/products/lomerizine-hcl.html	Others
S4085	Levobetaxolol HCl	g7	L2000-10	343.89	116209-55-3	hydrochloride	Others	Levobetaxolol exhibits a higher affinity at cloned human β1 and β2 receptors with Ki value of 0.76 nM and 32.6 nM, respectively.	C1(C=CC(=CC=1)CCOCC2CC2)OC[C@H](CNC(C)C)O.Cl	200	http://www.selleckchem.com/products/levobetaxolol-hcl.html	Others
S4087	Oxymetholone	h7	L2000-10	332.48	434-07-1	free base	Others	Oxymetholone is a 17alpha -alkylated anabolic-androgenic steroid.	C1(/C(C[C@]2([C@](C1)([C@]3([C@@](CC2)([C@]4([C@](CC3)([C@](CC4)(C)O)C)[H])[H])[H])C)[H])=O)=C\O	201	http://www.selleckchem.com/products/oxymetholone.html	Others
S4089	Halobetasol Propionate	a8	L2000-10	484.96	66852-54-8	free base	Others	Halobetasol Propionate is an anti-inflammatory and a dermatologic agent commonly used to treat psoriasis.	C1C(C=C2[C@](C=1)([C@]3([C@@](C[C@@H]2F)([C@]4([C@](C[C@H]3O)([C@@]([C@H](C4)C)(C(CCl)=O)OC(=O)CC)C)[H])[H])F)C)=O	200	http://www.selleckchem.com/products/halobetasol-propionate.html	Others
S4091	Ifenprodil Tartrate	b8	L2000-10	475.53	23210-58-4	tartrate	GluR	Ifenprodil is an atypical noncompetitive antagonist at the NMDA receptor, it interacts with high affinity at a homogeneous population of NMDA receptors in neonatal rat forebrain with IC50 of 0.3 μM.	C1(=CC=C(C=C1)C(C(N2CCC(CC2)CC3=CC=CC=C3)C)O)O.C4(=CC=C(C=C4)C(C(N5CCC(CC5)CC6=CC=CC=C6)C)O)O.C([C@@H]([C@H](C(O)=O)O)O)(O)=O	199	http://www.selleckchem.com/products/ifenprodil-tartrate.html	Neuronal Signaling
S4095	Difluprednate	c8	L2000-10	508.55	23674-86-4	free base	Others	Difluprednate (difluoroprednisolone butyrate acetate, or DFBA) is a synthetic difluorinated prednisolone derivative, it originally developed for dermatologic applications.	C1(C=C2[C@](C=C1)([C@]3([C@@](C[C@@H]2F)([C@]4([C@](C[C@H]3O)([C@@](CC4)(C(COC(C)=O)=O)OC(=O)CCC)C)[H])[H])F)C)=O	200	http://www.selleckchem.com/products/difluprednate.html	Others
S4099	Dexlansoprazole	d8	L2000-10	369.36	138530-94-6	free base	Others	Dexlansoprazole, the dextrorotatory enantiomer of lansoprazole, is a proton pump inhibitor (PPI) formulated to have dual delayed-release properties.	C1(=CC=NC(=C1C)C[S@](C2=NC3=C(N2)C=CC=C3)=O)OCC(F)(F)F	200	http://www.selleckchem.com/products/dexlansoprazole.html	Others
S4101	Voglibose	e8	L2000-10	267.28	83480-29-9	free base	Others	Voglibose is an N-substituted derivative of valiolamine, excellent inhibitory activity against α-glucosidases and its action against hyperglycemia and various disorders caused by hyperglycemia.	[C@@H]1([C@@H]([C@H]([C@H](C[C@@]1(O)CO)NC(CO)CO)O)O)O	276	http://www.selleckchem.com/products/voglibose.html	Others
S4102	Eprosartan Mesylate	f8	L2000-10	520.62	144143-96-4	free base	Others	Eprosartan is a nonpeptide angiotensin II receptor antagonist, [3H]-eprosartan binds to the AT1 receptor with KD of 0.83 nM in rat vascular smooth muscle cells.	C1(=C(C=CC(=C1)CN2C(=CN=C2CCCC)/C=C(/C(O)=O)CC3SC=CC=3)C(=O)O).CS(=O)(=O)O	199	http://www.selleckchem.com/products/eprosartan-mesylate.html	Others
S4104	Diminazene Aceturate	g8	L2000-10	515.52	908-54-3	aceturate	Others	Diminazene is a di-amidine also known as 4,4-(1-Triazene–1,3–diyl)bis(benzenecarboximidamide), used as an effective trypanocidal agent.	C1(=C(C=CC(=C1)/N=N/NC2=CC=C(C=C2)C(=N)N)C(N)=N).OC(CNC(=O)C)=O.OC(CNC(=O)C)=O	36	http://www.selleckchem.com/products/diminazene-aceturate.html	Others
S4105	Closantel Sodium	h8	L2000-10	685.06	61438-64-0	free base	Others	Closantel is gram positive antibacterial activity inhibitor, inhibiting the KinA/Spo0F system with IC50 of 3.8 μM.	C1(C(C2=CC=C(C=C2)Cl)C#N)(C(=CC(=C(C=1)C)NC(C3C(=C(C=C(C=3)I)I)[O-])=O)Cl).[Na+]	10	http://www.selleckchem.com/products/closantel-sodium.html	Others
S4109	Lorcaserin HCl	a9	L2000-10	232.15	846589-98-8	hydrochloride	5-HT Receptor	Lorcaserin HCl is a selective full agonist of human 5-HT2C receptor with Ki of 15 nM.	C1(NC[C@@H](C2=C(C1)C=CC(=C2)Cl)C).Cl	198	http://www.selleckchem.com/products/lorcaserin-hcl.html	Neuronal Signaling
S4110	Estradiol Benzoate	b9	L2000-10	376.49	50-50-0	free base	Others	Estradiol benzoate is an estradiol analog which binds to the human, murine and chicken ERα with IC50 of 22-28 nM.	C1=C(C=C2C(=C1)[C@]3([C@@](CC2)([C@]4([C@](CC3)([C@@H](CC4)O)C)[H])[H])[H])OC(C5=CC=CC=C5)=O	199	http://www.selleckchem.com/products/estradiol-benzoate.html
S4111	Dicloxacillin Sodium	c9	L2000-10	510.32	343-55-5	sodium	Others	Dicloxacillin is a β-lactamase resistant penicillin similar to oxacillin and it has activity against gram-positive/negative aerobic and anaerobic bacteria.	C1(=C(C=CC=C1Cl)Cl)C2(=NOC(=C2C(N[C@@H]3C(N4[C@H]3SC([C@@H]4C(=O)O[Na])(C)C)=O)=O)C).O	195	http://www.selleckchem.com/products/dicloxacillin-sodium.html	Others
S4112	Desvenlafaxine Succinate	d9	L2000-10	381.46	386750-22-7	succinate	5-HT Receptor	Desvenlafaxine Succinate is a new serotonin (5-HT) transporter and norepinephrine (NE) transporter reuptake inhibitor with Ki of 40.2 nM and 558.4 nM respectively.	C1(C(CCCC1)(C(CN(C)C)C2=CC=C(C=C2)O)O).C(CCC(O)=O)(O)=O	209	http://www.selleckchem.com/products/desvenlafaxine-succinate.html	Neuronal Signaling
S4113	Desvenlafaxine	e9	L2000-10	263.38	93413-62-8	free base	5-HT Receptor	Desvenlafaxine is a serotonin (5-HT) and norepinephrine (NE) reuptake inhibitor with Ki of 40.2 nM and 558.4 nM, respectively.	C1C(CCCC1)(C(CN(C)C)C2=CC=C(C=C2)O)O	140	http://www.selleckchem.com/products/desvenlafaxine.html	Neuronal Signaling
S4114	Triclabendazole	f9	L2000-10	359.66	68786-66-3	free base	Others	Triclabendazole is a benzimidazole, it binds to tubulin impairing intracellular transport mechanisms and interferes with protein synthesis.	C1=C(C(=C(C=C1)OC2=CC3=C(C=C2Cl)NC(=N3)SC)Cl)Cl	200	http://www.selleckchem.com/products/triclabendazole.html	Others
S4116	Isovaleramide	g9	L2000-10	101.15	541-46-8	free base	Others	Isovaleramide is an anticonvulsant molecule isolated from Valeriana pavonii, it inhibits the liver alcohol dehydrogenases.	CC(CC(N)=O)C	197	http://www.selleckchem.com/products/isovaleramide.html	Others
S4119	Pefloxacin Mesylate Dihydrate	h9	L2000-10	465.49	149676-40-4	mesylate	Topoisomerase	Pefloxacin Mesylate Dihydrate is the third generation of fluoroquinolone class of antibacterials, which inhibits Topoisomerase II activity and DNA replication.	C12(=C(C(C(=CN1CC)C(O)=O)=O)C=C(C(=C2)N3CCN(CC3)C)F).S(C)(O)(=O)=O.O.O	19	https://www.selleckchem.com/products/pefloxacin-mesylate-dihydrate.html
S4121	Succinylcholine Chloride Dihydrate	a10	L2000-10	397.34	6101-15-1	chloride	AChR	Suxamethonium is a nicotinic AChR agonist and also acts as a depolarizing neuromuscular blocker.	[N+](CCOC(CCC(OCC[N+](C)(C)C)=O)=O)(C)(C)C.O.O.[Cl-].[Cl-]	10	https://www.selleckchem.com/products/succinylcholine-suxamethonium-chloride-dihydrate.html	Neuronal Signaling
S4122	Tilmicosin	b10	L2000-10	869.13	108050-54-0	free base	Others	Tilmicosin is a macrolide antibiotic.	[C@@H]1([C@@H](CCN2C[C@@H](C[C@H](C2)C)C)C[C@H](C(/C=C/C(=C/[C@H]([C@H](OC(C[C@H]([C@@H]1C)O)=O)CC)CO[C@H]3[C@@H]([C@@H]([C@@H]([C@@H](O3)C)O)OC)OC)C)=O)C)O[C@H]4[C@@H]([C@H]([C@@H]([C@@H](O4)C)O)N(C)C)O	115	https://www.selleckchem.com/products/tilmicosin.html	Others
S4125	Sodium Phenylbutyrate	c10	L2000-10	186.18	1716-12-7	free base	HDAC	Sodium Phenylbutyrate is a transcriptional regulators that act by altering chromatin structure via the modulation of HDAC activity.	C(CCCC1C=CC=CC=1)(=O)O[Na]	42	https://www.selleckchem.com/products/sodium-phenylbutyrate.html	DNA Damage
S4126	Retinyl (Vitamin A) Palmitate	d10	L2000-10	524.86	79-81-2	free base	Others	Vitamin A palmitate is a more stable, synthetic version of the essential nutrient vitamin A joined to palmitic acid.	C1CCC(=C(C1(C)C)/C=C/C(=C/C=C/C(=C/COC(=O)CCCCCCCCCCCCCCC)C)C)C	10	http://www.selleckchem.com/products/vitamin-a-palmitate.html
S4131	Levodropropizine	e10	L2000-10	236.31	99291-25-5	free base	Histamine Receptor	Levodropropizine possess anti-allergic and inhibits histamine receptor, reduces cough by interfering with stimulus activation of peripheral endings of sensory nerves and by modulation of neuropeptides involved in the cough reflex.	C1=CC=CC(=C1)N2CCN(CC2)C[C@H](CO)O	198	https://www.selleckchem.com/products/levodropropizine.html	Neuronal Signaling
S4132	Deoxyarbutin	f10	L2000-10	194.23	53936-56-4	free base	Others	DeoxyArbutin is a reversible tyrosinase inhibitor, inhibiting tyrosinase activity with IC50 of 50 nM.	C1=C(C=CC(=C1)OC2CCCCO2)O	200	https://www.selleckchem.com/products/deoxyarbutin.html	Others
S4135	Clorprenaline HCL	g10	L2000-10	250.16	6933-90-0	hydrochloride	Others	Clorprenaline HCl is a β2-receptor agonist, it has a significant expansion of the bronchial effect.	C1(=CC=C(C(=C1)Cl)C(CNC(C)C)O).Cl	199	http://www.selleckchem.com/products/clorprenaline-hcl.html	Others
S4137	Eprazinone 2HCl	h10	L2000-10	453.44	10402-53-6	hydrochloride	Others	Eprazinone is a mucolytic.	C(C1=CC=CC=C1)(CN2CCN(CC2)CC(C(C3C=CC=CC=3)=O)C)OCC.Cl.Cl	10	http://www.selleckchem.com/products/eprazinone-2hcl.html	Others
S4139	Cyclizine 2HCl	a11	L2000-10	339.3	5897-18-7	hydrochloride	Histamine Receptor	Cyclizine 2HCl is a piperazine derivative with Histamine H1 receptor antagonist activity.	C1(CN(CCN1C)C(C2=CC=CC=C2)C3=CC=CC=C3).Cl.Cl	20	http://www.selleckchem.com/products/cyclizine-2hcl.html	Neuronal Signaling
S4146	Bacitracin	b11	L2000-10	1408.67	1405-87-4	free base	Others	Bacitracin is a mixture of related cyclic polypeptides produced by organisms of the licheniformis group of <i>Bacillus subtilis var</i> Tracy, which disrupts both gram positive and gram negative bacteria by interfering with cell wall and peptidoglycan synthesis.	C(C)(C)[C@H](C1SC(CN=1)C(N[C@H](C(=O)N[C@H](C(N[C@H](C(=O)N[C@H]2C(N[C@@H](C(=O)N[C@H](C(=O)N[C@H](C(N[C@H](C(=O)N[C@H](C(N[C@H](C(NCCCC2)=O)CC(=O)N)=O)CC(=O)O)CC3N=CNC=3)=O)CC4=CC=CC=C4)[C@@H](CC)C)CCCN)=O)[C@H](C)CC)=O)CCC(O)=O)CC(C)C)=O)N	70	http://www.selleckchem.com/products/bacitracin.html	Others
S4147	Azithromycin Dihydrate	c11	L2000-10	785.02	117772-70-0	free base	Others	Azithromycin Dihydrate is an acid stable orally administered macrolide antimicrobial drug, structurally related to erythromycin.	O1(C([C@@H]([C@H](C([C@H]([C@@](C[C@H](CN([C@@H]([C@H]([C@@]([C@@H]1CC)(O)C)O)C)C)C)(O)C)O[C@H]2[C@@H]([C@H](C[C@H](O2)C)N(C)C)O)C)O[C@H]3C[C@@]([C@H]([C@@H](O3)C)O)(C)OC)C)=O).O.O	127	http://www.selleckchem.com/products/azithromycin-dihydrate.html
S4149	Amfenac Sodium Monohydrate	d11	L2000-10	295.27	61618-27-7	free base	Others	Amfenac Sodium monohydrate is a non-steroidal analgesic anti-inflammatory drug with acetic acid moiety.	C1(C(C2=CC=CC=C2)=O)(=C(C(=CC=C1)CC(=O)[O-])N).O.[Na+]	199	http://www.selleckchem.com/products/amfenac-sodium-monohydrate.html	Others
S4151	Penfluridol	e11	L2000-10	523.97	26864-56-2	free base	Others	Penfluridol is a highly potent, first generation diphenylbutylpiperidine antipsychotic.	C1(C2(CCN(CC2)CCCC(C3=CC=C(C=C3)F)C4C=CC(=CC=4)F)O)=CC(=C(C=C1)Cl)C(F)(F)F	190	http://www.selleckchem.com/products/penfluridol.html	Others
S4163	Doxycycline Hyclate	f11	L2000-10	512.94	24390-14-5	hyclate	Others	Doxycycline is a member of the tetracycline antibiotics group, and is commonly used to treat a variety of infections.	C1(=CC=C2C(=C1O)C(C3[C@@]([C@H]2C)([C@@H]([C@@]4([C@](C=3O)(C(C(=C([C@H]4N(C)C)O)C(=O)N)=O)O)[H])O)[H])=O).C5(=CC=C6C(=C5O)C(C7[C@@]([C@H]6C)([C@@H]([C@@]8([C@](C=7O)(C(C(=C([C@H]8N(C)C)O)C(=O)N)=O)O)[H])O)[H])=O).Cl.O.CCO.Cl	194	http://www.selleckchem.com/products/doxycycline-hyclate.html	Others
S4167	Cyromazine	g11	L2000-10	166.18	66215-27-8	free base	Others	Cyromazine is a triazine insect growth regulator used as an insecticide and an acaricide.	N1=C(N=C(N=C1NC2CC2)N)N	198	http://www.selleckchem.com/products/cyromazine.html	Others
S4169	Teriflunomide	h11	L2000-10	270.21	108605-62-5	free base	Others	Teriflunomide is the active metabolite of leflunomide, inhibiting pyrimidine de novo synthesis by blocking the enzyme dihydroorotate dehydrogenase, used as an immunomodulatory agent.	C1(=CC=C(C=C1)C(F)(F)F)NC(/C(=C(/C)O)C#N)=O	118	http://www.selleckchem.com/products/teriflunomide.html	Others
S4173	1-Hexadecanol	a1	L2000-11	242.44	36653-82-4	free base	Others	1-Hexadecanol is a fatty alcohol used to make other chemicals.	C(CCCCCCCO)CCCCCCCC	280	http://www.selleckchem.com/products/1-hexadecanol.html	Others					Plate L2000-11	1	2	3	4	5	6	7	8	9	10	11	12
S4176	Trometamol	b1	L2000-11	121.14	77-86-1	free base	Others	Trometamol is a proton acceptor used to treat academia.	C(CO)(CO)(CO)N	16	http://www.selleckchem.com/products/trometamol.html	Others					A
S4178	Climbazole	c1	L2000-11	292.76	38083-17-9	free base	Others	Climbazole is a broad-spectrum imidazole antifungal agent that can provide anti-dandruff benefits.	C(N1C=CN=C1)(OC2=CC=C(C=C2)Cl)C(C(C)(C)C)=O	201	http://www.selleckchem.com/products/climbazole.html	Others					B
S4179	Mezlocillin Sodium	d1	L2000-11	561.56	42057-22-7	sodium	Others	Mezlocillin sodium is a penicillin beta-lactam antibiotic used in the treatment of bacterial infections caused by susceptible, usually gram-positive, organisms.	N1(C(N(CC1)C(=O)N[C@H](C(=O)N[C@@H]2[C@]3(N(C2=O)[C@H](C(S3)(C)C)C([O-])=O)[H])C4=CC=CC=C4)=O)S(=O)(=O)C.[Na+]	178	http://www.selleckchem.com/products/mezlocillin-sodium.html	Others					C
S4184	Penciclovir	e1	L2000-11	253.26	39809-25-1	free base	Others	Penciclovir is a purine acyclic nucleoside analogue with potent antiviral activity.	N1=C(NC2=C(C1=O)N=CN2CCC(CO)CO)N	134	http://www.selleckchem.com/products/penciclovir.html	Others					D
S4186	Domiphen Bromide	f1	L2000-11	414.46	538-71-6	free base	Others	Domiphen bromide is a quaternary ammonium antiseptic with actions as a cationic surfactant.	C(CCCCCCCCCC[N+](CCOC1=CC=CC=C1)(C)C)C.[Br-]	200	http://www.selleckchem.com/products/domiphen-bromide.html	Others					E
S4189	Cyclandelate	g1	L2000-11	276.37	456-59-7	free base	Others	Cyclandelate is an effective inhibitor of rat hepatic acycloenzyme A: cholesterol acyltransferase (ACAT) with IC50 of 80 μM.	C1C(CC(CC1OC(=O)C(C2=CC=CC=C2)O)(C)C)C	199	http://www.selleckchem.com/products/cyclandelate.html	Others					F
S4190	Cinchophen	h1	L2000-11	249.26	132-60-5	free base	Others	Cinchophen is an analgesic drug that is frequently used to treat gout.	N1C(=CC(=C2C=CC=CC=12)C(=O)O)C3C=CC=CC=3	200	http://www.selleckchem.com/products/cinchophen.html	Others					G
S4196	Ethacridine lactate monohydrate	a2	L2000-11	361.39	6402-23-9	lactate	Others	Ethacridine lactate monohydrate is an aromatic organic compound based on acridine used as an antiseptic agent.	C1(=C(C=C2C(=C1)C(=C3C(=N2)C=CC(=C3)OCC)N)N).OC(C(O)=O)C.O	199	http://www.selleckchem.com/products/ethacridine-lactate-monohydrate.html	Others					H
S4198	Aminothiazole	b2	L2000-11	100.14	96-50-4	free base	Others	Aminothiazole can be used as a thyroid inhibitor and it has antibacterial activity.	C1=CSC(=N1)N	199	http://www.selleckchem.com/products/aminothiazole.html	Others
S4204	Isosorbide	c2	L2000-11	146.14	652-67-5	free base	Others	Isosorbide is a heterocyclic compound that is derived from glucose, used as a diuretic.	[C@@H]1(CO[C@]2([C@]1(OC[C@H]2O)[H])[H])O	198	http://www.selleckchem.com/products/isosorbide.html	Others
S4212	Tenatoprazole	d2	L2000-11	346.4	113712-98-4	free base	Others	Tenatoprazole is a prodrug of the proton pump inhibitor (PPI) class, which inhibits proton transport with IC50 of 3.2 μM.	C12C(=CC=C(N=1)OC)N=C(N2)S(=O)CC3C(=C(C(=CN=3)C)OC)C	10	http://www.selleckchem.com/products/tenatoprazole.html
S4213	Dirithromycin	e2	L2000-11	835.07	62013-04-1	free base	Others	Dirithromycin is a macrolide glycopeptide antibiotic by binding to the 50S subunit of the 70S bacterial ribosome to inhibit the translocation of peptides.	C1[C@@H]([C@H]([C@@H](O[C@H]1C)O[C@H]2[C@@](C[C@H]([C@@]3(N[C@H](OC([C@@]([C@@H](OC([C@H]([C@H]([C@H]2C)O[C@@H]4O[C@H]([C@@H]([C@@](C4)(OC)C)O)C)C)=O)CC)(O)C)([C@@H]3C)[H])COCCOC)[H])C)(C)O)O)N(C)C	13	http://www.selleckchem.com/products/dirithromycin.html	Others
S4215	Ribostamycin Sulfate	f2	L2000-11	552.55	53797-35-6	free base	Others	Ribostamycin is an aminoglycoside antibiotic, containing a neutral sugar moiety, and is produced by Streptomyces ribosidiﬁcus.	[C@@H]1([C@@H]([C@H]([C@@H](C[C@H]1N)N)O[C@H]2[C@H]([C@@H]([C@H]([C@@H](O2)CN)O)O)N)O[C@@H]3O[C@@H]([C@H]([C@@H]3O)O)CO)O.S(=O)(=O)(O)O	10	http://www.selleckchem.com/products/ribostamycin-sulfate.html
S4216	Valnemulin HCl	g2	L2000-11	601.28	133868-46-9	hydrochloride	Others	Valnemulin HCl is a broad-spectrum bacteriostatic agent inhibiting protein synthesis in bacteria by binding to the peptidyl transferase component of the 50S subunit of ribosomes.	[C@]12([C@]3([C@H]([C@@H]([C@@](C[C@H]([C@@]1(C)[C@@H](CC3)C)OC(CSC(C)(CNC([C@@H](C(C)C)N)=O)C)=O)(C=C)C)O)C)CCC2=O)[H].Cl	166	http://www.selleckchem.com/products/valnemulin-hcl.html	Others
S4217	Liothyronine Sodium	h2	L2000-11	672.96	55-06-1	free base	Others	Liothyronine Sodium is the most potent form of thyroid hormone acting on the body to increase the basal metabolic rate, affect protein synthesis.	C1(OC2C=C(C(=CC=2)O)I)(=C(C=C(C=C1I)C[C@@H](C(=O)[O-])N)I).[Na+]	148	http://www.selleckchem.com/products/liothyronine-sodium.html	Others
S4224	Erythritol	a3	L2000-11	122.12	149-32-6	free base	Others	Erythritol is a sugar alcohol used as low-calorie sweetener.	[C@H]([C@H](CO)O)(CO)O	196	http://www.selleckchem.com/products/erythritol.html	Others
S4227	Fidaxomicin	b3	L2000-11	1058.04	873857-62-6	free base	Others	Fidaxomicin is a narrow spectrum macrocyclic antibiotic that inhibits RNA polymerase sigma subunit.	[C@@H]1(/C=C(\[C@H](C/C=C/C=C(/C(O[C@](C/C=C(/C=C(/[C@H]1O[C@@]2(OC([C@H]([C@@H]([C@H]2O)O)OC(C(C)C)=O)(C)C)[H])C)C)([C@@H](C)O)[H])=O)CO[C@H]3[C@H]([C@H]([C@@H]([C@H](O3)C)OC(=O)C4=C(C(=C(C(=C4O)Cl)O)Cl)CC)O)OC)O)C)CC	94	http://www.selleckchem.com/products/fidaxomicin.html	Others
S4241	Bucladesine Sodium Salt	c3	L2000-11	492.38	16980-89-5	free base	Others	Bucladesine, a membrane permeable selective activator of PKA, has a critical role in up-regulation of ChAT and VAChT gene expression in PC12 cells by activation of extracellular signal regulated kinase (ERK) in Ca2+- and PKA-dependent manner.	N1(=CN=C2C(=C1NC(=O)CCC)N=CN2[C@@H]3O[C@H]4[C@H]([C@@H]3OC(CCC)=O)OP(OC4)(=O)O).[Na]	10	http://www.selleckchem.com/products/bucladesine-sodium-salt.html
S4243	Deoxycorticosterone acetate	d3	L2000-11	372.5	56-47-3	free base	Others	Deoxycorticosterone acetate is a steroid hormone used for intramuscular injection for replacement therapy of the adrenocortical steroid.	C1C(C=C2[C@](C1)([C@]3([C@@](CC2)([C@]4([C@](CC3)([C@@H](CC4)C(COC(=O)C)=O)C)[H])[H])[H])C)=O	29	http://www.selleckchem.com/products/deoxycorticosterone-acetate.html
S4245	Sodium ascorbate	e3	L2000-11	201.13	134-03-2	sodium	Others	Sodium Ascorbate is a more bioavailable form of vitamin C that is an alternative to taking ascorbic acid as a supplement.	[C@@]1(C(C(C(O1)=O)O)O)([C@H](CO)O)[H].[Na]	10	http://www.selleckchem.com/products/sodium-ascorbate.html	Others
S4247	Prucalopride Succinat	f3	L2000-11	485.96	179474-85-2	succinat	Others	Prucalopride is a selective, high affinity 5-HT4 receptor agonist, inhibiting human 5-HT(4a) and 5-HT(4b) receptor with Ki value of 2.5 nM and 8 nM, respectively.	C(CCC(=O)O)(=O)O.O1CCC2C1=C(C=C(C=2N)Cl)C(=O)NC3CCN(CC3)CCCOC	199	http://www.selleckchem.com/products/prucalopride-succinat.html	Others
S4248	Bromfenac Sodium	g3	L2000-11	356.15	91714-93-1	sodium	Others	Bromfenac is a nonsteroidal anti-inflammatory drug (NSAID), which has anti-inflammatory activity and may block prostaglandin synthesis by inhibiting cyclooxygenase 1 and 2.	[Na+].C(CC1C(=C(C=CC=1)C(C2C=CC(=CC=2)Br)=O)N)(=O)[O-]	199	http://www.selleckchem.com/products/bromfenac-sodium.html	Others					Plate L2000-11	1	2	3	4	5	6	7	8	9	10	11	12
S4253	Epinastine HCl	h3	L2000-11	285.77	108929-04-0	hydrochloride	Others	Epinastine is an antihistamine and mast cell stabilizer that is used in eye drops to treat allergic conjunctivitis.	N12(C(C3C(CC4C1=CC=CC=4)=CC=CC=3)CN=C2N).[H]Cl	199	http://www.selleckchem.com/products/epinastine-hcl.html	Others					A	Bromocriptine Mesylate	Calcium Gluceptate	Ceftazidime Pentahydrate	Clinafoxacin HCl	Colistimethate Sodium	Emetine	Mepiroxol	Moxalactam Disodium	R-(-)-Apomorphine HCl Hemihydrate	Ractopamine HCl	Thiostrepton	Tolmetin Sodium
S4258	Luliconazole	a4	L2000-11	354.28	187164-19-8	free base	Others		C1([C@H]2S/C(=C(/N3C=CN=C3)C#N)SC2)C(=CC(=CC=1)Cl)Cl	200	http://www.selleckchem.com/products/luliconazole.html	Others					B	Noscapine HCl	Pinacidil	Carbenoxolone Sodium	Nicotine Ditartrate	Mepenzolate Bromide	Nomifensine Maleate	Pyrilamine Maleate	Bekanamycin	Fosfomycin Tromethamine	Bentiromide	Brucine	Dichlorisone Acetate
S4259	Vilazodone HCl	b4	L2000-11	477.99	163521-08-2	hydrochloride	Others		C12(=C(NC=C1CCCCN3CCN(CC3)C4=CC5=C(C=C4)OC(=C5)C(N)=O)C=CC(=C2)C#N).Cl	200	http://www.selleckchem.com/products/vilazodone-hcl.html	Others					C	Lithium Citrate	Oxeladin Citrate	Oxiglutatione Disodium Salt	Pasiniazid	Picrotoxinin	Procodazole	Nitarsone	Sodium 4-aminohippurate Hydrate	Misoprostol	TTNPB (Arotinoid Acid)	JNK-IN-8	JZL184
S4260	Tamibarotene	c4	L2000-11	351.44	94497-51-5	free base	Others	Tamibarotene, also called retinobenzoic acid, is orally active, synthetic retinoid, developed to overcome all-trans retinoic acid (ATRA) resistance, with potential antineoplastic activity against acute promyelocytic leukaemia (APL) .	C12=C(C=C(C=C1)NC(C3C=CC(=CC=3)C(O)=O)=O)C(CCC2(C)C)(C)C	199	http://www.selleckchem.com/products/tamibarotene.html	Others					D	SC-514	SN-38	Quercetin 4'-glucoside	Quercetin 3,4'-di-O-β-glucopyanoside	Delphinidin Chloride	Cyanidin Chloride	Petunidin Chloride	Peonidin Chloride	Tofacitinib (CP-690550) Citrate	Pimecrolimus	LY404039	NXY-059
S4261	EUK 134	d4	L2000-11	416.74	81065-76-1	free base	Beta Amyloid	EUK 134, a synthetic superoxide dismutase (SOD)/catalase mimetic, exhibits potent antioxidant activities, and inhibits the formation of β-amyloid and related amyloid fibril.	C12=CC=CC(=C([O-][Mn+3]34(N(=C1)CCN(=CC5C(=C(OC)C=CC=5)[O-]3)4)[Cl-])2)OC	199	http://www.selleckchem.com/products/euk-134.html	Neuronal Signaling					E	Ataluren (PTC124)	AP26113	PF-04880594	EPZ005687		MEK162 (ARRY-162, ARRY-438162)	PP2	GDC-0152	SGI-110	Birinapant	CZC24832	GDC-0834
S4262	Ebastine	e4	L2000-11	469.66	90729-43-4	free base	Histamine Receptor	Ebastine is a H1 antihistamine with low potential for causing drowsiness.	C1=CC=CC(=C1)C(C2=CC=CC=C2)OC3CCN(CC3)CCCC(C4=CC=C(C=C4)C(C)(C)C)=O	10	http://www.selleckchem.com/products/ebastine.html	Others					F	Z-VAD-FMK	Stattic	IPI-145 (INK1197)	AZD2461	EPZ004777 HCl	XL388	XL019	Wnt-C59 (C59)	Epoxomicin	PD168393	AZD3514	BAY 1000394
S4263	Efaproxiral Sodium	f4	L2000-11	363.38	170787-99-2	sodium	Others		C1(=CC(=CC(=C1)NC(CC2=CC=C(C=C2)OC(C([O-])=O)(C)C)=O)C)C.[Na+]	200	http://www.selleckchem.com/products/efaproxiral-sodium.html	Others					G	BMN 673	Oprozomib (ONX 0912)	VX-661	PP1	EPZ5676	LY2090314	FMK	EMD 1214063	GSK J4 HCl	T0901317	Cilengitide	SGC 0946
S4264	Etofibrate	g4	L2000-11	363.79	31637-97-5	free base	Others		C1=C(C=CC(=C1)OC(C(OCCOC(C2=CC=CN=C2)=O)=O)(C)C)Cl	200	http://www.selleckchem.com/products/etofibrate.html	Others					H	LDK378	IWP-2	IWR-1-endo	GSK2334470	GSK923295	SANT-1	KY02111	PD123319	(-)-Blebbistatin	SCH772984	GDC-0032	BAM7
S4265	Nicaraven	h4	L2000-11	284.31	79455-30-4	free base	Others		C1(C(NCC(NC(C2C=CC=NC=2)=O)C)=O)C=CC=NC=1	200	http://www.selleckchem.com/products/nicaraven.html	Others
S4266	Brimonidine Tartrate	a5	L2000-11	442.22	70359-46-5	tartrate	Others		C1(=NC2C(=CC=C(NC3=NCCN3)C=2Br)N=C1).[C@@H]([C@H](C(O)=O)O)(O)C(O)=O	198	http://www.selleckchem.com/products/brimonidine-tartrate.html	Others
S4300	Benfotiamine	b5	L2000-11	466.45	22457-89-2	free base	Others		C1(CN(/C(=C(/SC(C2=CC=CC=C2)=O)CCOP(O)(O)=O)C)C=O)C(=NC(=NC=1)C)N	10	http://www.selleckchem.com/products/benfotiamine.html	Others
S4305	Anisotropine Methylbromide	c5	L2000-11	362.35	80-50-2	methylbromide	Others	Anisotropine Methylbromide is a quaternary ammonium compound, used as treatment adjunct in peptic ulcer.	C1(C[C@H]2C[C@H](C[C@H]1[N+]2(C)C)OC(C(CCC)CCC)=O).[Br-]	10	http://www.selleckchem.com/products/anisotropine-methylbromide.html	Others
S4306	Apomorphine HCl	d5	L2000-11	303.78	314-19-2	hydrochloride	Others	Apomorphine is a nonselective dopaminergic receptor agonist with potent binding affinity (Ki) of 101 nM, 32 nM, 26 nM, 2.6 nM, and 10 nM for D1, D2, D3, D4, and D5, respectively.	C12(C3C4C(C[C@]1(N(CCC=2C=CC=3)C)[H])=CC=C(C=4O)O).Cl	10	http://www.selleckchem.com/products/apomorphine-hcl.html
S4309	Bromocriptine Mesylate	e5	L2000-11	750.7	22260-51-1	mesylate	Others	Bromocriptine, an ergoline derivative, is a dopamine agonist that is used in the treatment of pituitary tumors, Parkinson's disease (PD), hyperprolactinaemia, neuroleptic malignant syndrome, and type 2 diabetes.	N12([C@]([C@]3(N(C([C@@H]1CC(C)C)=O)CCC3)[H])(O[C@](C2=O)(NC([C@@H]4C=C5C6C7C(CC5N(C4)C)=C(Br)NC=7C=CC=6)=O)C(C)C)O).S(C)(O)(=O)=O	10	http://www.selleckchem.com/products/bromocriptine-mesylate.html
S4311	Calcium Gluceptate	f5	L2000-11	490.42	17140-60-2	gluceptate	Others	Calcium gluceptate is a calcium salt used in the treatment and prophylaxis of hypocalcemia and as an electrolyte replenisher.	[C@@H]([C@H]([C@@H]([C@@H](CO)O)O)O)([C@H](C(O[Ca]OC([C@@H]([C@@H]([C@H]([C@@H]([C@@H](CO)O)O)O)O)O)=O)=O)O)O	10	http://www.selleckchem.com/products/calcium-gluceptate.html	Others
S4314	Ceftazidime Pentahydrate	g5	L2000-11	636.65	78439-06-2	pentahydrate	Others	Ceftazidime is a β-lactam antibacterial agent which has demonstrated a broad spectrum of activity against Gram-positive and Gram-negative aerobic bacteria.	N12(C(=C(CS[C@]([C@@H](C1=O)NC(=O)/C(=N/OC(C(=O)O)(C)C)C3N=C(SC=3)N)2[H])C[N+]4C=CC=CC=4)C(=O)[O-]).O.O.O.O.O	10	http://www.selleckchem.com/products/ceftazidime-pentahydrate.html
S4315	Clinafoxacin HCl	h5	L2000-11	402.25	105956-99-8	hydrochloride	Others	Clinafloxacin is a broad-spectrum quinolone active against a broad array of gram-positive and -negative bacteria.	N1(C=C(C(C2C=C(C(=C(C1=2)Cl)N3CC(CC3)N)F)=O)C(=O)O)C4(CC4).Cl	10	http://www.selleckchem.com/products/clinafoxacin-hcl.html
S4318	Colistimethate Sodium	a6	L2000-11	1759.9	8068-28-8	sodium	Others	Colistimethate is the inactive prodrug of colistin, has been given intrathecally and intraventricularly in Acinetobacter baumanii and Pseudomonas aeruginosa meningitis/ventriculitis.	CCC(CCCCC(N[C@H](C(N[C@H](C(N[C@H](C(N[C@@H]1C(N[C@H](C(N[C@@H](C(=O)N[C@H](C(=O)N[C@@H](CCN)C(=O)N[C@@H](CCN)C(=O)NC([C@@H](C)O)C(=O)NCC1)CC(C)C)CC(C)C)=O)CCN)=O)=O)CCN)=O)[C@@H](C)O)=O)CCN)=O)C.CS(=O)(=O)O[Na].CS(=O)(=O)O[Na].CS(=O)(=O)O[Na].CS(=O)(=O)O[Na].CS(=O)(=O)O[Na]	10	http://www.selleckchem.com/products/colistimethate-sodium.html
S4323	Emetine	b6	L2000-11	480.64	483-18-1	free base	Others	Emetine is a potent protein synthesis inhibitor in mammalian cells, plants and yeasts.	C1(=C(C=C2C(=C1)CCN[C@@]2(C[C@H]3C[C@@]4(N(C[C@H]3CC)CCC5=C4C=C(C(=C5)OC)OC)[H])[H])OC)OC	10	http://www.selleckchem.com/products/emetine.html
S4333	Mepiroxol	c6	L2000-11	125.13	6968-72-5	free base	Others		C1(=C[N+](=CC=C1)[O-])CO	10	http://www.selleckchem.com/products/mepiroxol.html	Others
S4340	Moxalactam Disodium	d6	L2000-11	564.44	64953-12-4	disodium	Others	Moxalactam is a new semisynthetic 1-oxa-β-lactam derivative for parenteral use.	C1(=CC=C(C=C1)[C@H](C(N[C@]2([C@@]3(N(C2=O)C(=C(CO3)CSC4=NN=NN4C)C(=O)O[Na])[H])OC)=O)C(=O)O[Na])O	10	http://www.selleckchem.com/products/moxalactam-disodium.html	Others
S4350	R-(-)-Apomorphine HCl Hemihydrate	e6	L2000-11	312.79	41372-20-7	HCl hemihydrate	Others	R-apomorphine, a dopamine D1-D2 receptor agonist, is a potent radical scavenger and iron chelator.	C1(=CC=C2C(=C1O)C3=C4[C@@](C2)(N(CCC4=CC=C3)C)[H])O.Cl.[R]	10	http://www.selleckchem.com/products/r-apomorphine-hcl-hemihydrate.html
S4351	Ractopamine HCl	f6	L2000-11	337.84	90274-24-1	hydrochloride	Others	Ractopamine HCl (RAC), a beta-agonist with established nutrient partitioning capabilities, promotes skeletal muscle accretion at the expense of fat deposition.	C1(=CC(=CC=C1O)C(O)CNC(CCC2=CC=C(C=C2)O)C).Cl	10	http://www.selleckchem.com/products/ractopamine-hcl.html	Others
S4354	Thiostrepton	g6	L2000-11	1664.89	1393-48-2	free base	Others	Thiostrepton is a natural cyclic oligopeptide antibiotic, derived from several strains of strepromycetes.	C1[C@]2(N=C(S1)/C(NC(C(NC(C3=CSC([C@]45NC([C@@H](NC(C(NC([C@@H](NC(C(N[C@@H]6C=CC7=C(C=C(C(O[C@@H]([C@](NC(C8=CSC([C@@]([H])(NC(=O)2)[C@@]([C@@H](C)O)(O)C)=N8)=O)(C9=NC(=CS9)[C@@]4(N=C(CC5)C%10SC=C(N=%10)C(NC(=C)C(=O)NC(=C)C(=O)N)=O)[H])[H])C)=O)N=C7[C@@H]6O)[C@H](C)O)[C@H](CC)C)=O)C)=O)=C)=O)C)=O)=N3)=O)[C@@H](C)O)=O)=C/C)[H]	10	http://www.selleckchem.com/products/thiostrepton.html
S4360	Tolmetin Sodium	h6	L2000-11	315.3	64490-92-2	sodium	Others	Tolmetin is a non-steroidal anti-inflammatory drug of the arylalkanoic acids.	C1(=C(N(C(=C1)CC(O[Na])=O)C)C(C2=CC=C(C=C2)C)=O).O.O	10	http://www.selleckchem.com/products/tolmetin-sodium.html	Others
S4363	Noscapine HCl	a7	L2000-11	449.88	912-60-7	hydrochloride	Others	Noscapine, a phthalideisoquinoline alkaloid constituting 1–10% of the alkaloid content of opium, has been used as a cough suppressant.	C12(=C(C=C3C(=C1OC)[C@@](N(CC3)C)([H])[C@@]4(C5=C(C(O4)=O)C(=C(C=C5)OC)OC)[H])OCO2).Cl	10	http://www.selleckchem.com/products/noscapine-hcl.html	Others
S4366	Pinacidil	b7	L2000-11	263.34	85371-64-8	sulphate	Others	Pinacidil is known to augment a time-independent outward current in cardiac tissues by activating the ATP-regulated potassium channels.	C1(=CN=CC=C1N/C(=N\C#N)NC(C(C)(C)C)C).O	10	http://www.selleckchem.com/products/pinacidil.html
S4368	Carbenoxolone Sodium	c7	L2000-11	614.72	7421-40-1	disodiuM	Others	Carbenoxolone, a synthetic derivative of glycyrrhetinic acid, is also used as a blocker of the enzyme 11β-hydroxysteroid dehydrogenase (11β-HSD), of pannexon membrane channels (comprising 6 subunits of pannexin) and the related innexon channels.	C1([C@@H](C(C2[C@](C1)([C@]3([C@@](CC2)([C@]4(C(=CC3=O)[C@@]5([C@@](CC4)(CCC(C5)(C)C([O-])=O)C)[H])C)C)[H])C)(C)C)OC(CCC([O-])=O)=O).[Na+].[Na+]	10	http://www.selleckchem.com/products/carbenoxolone-sodium.html	Others
S4370	Nicotine Ditartrate	d7	L2000-11	462.46	65-31-6	ditartrate	Others	Nicotine is a potent parasympathomimetic alkaloid found in the nightshade family of plants (Solanaceae), and also a nicotinic acetylcholine receptor agonist.	C1(=NC=CC=C1C2N(CCC2)C).C(C(C(C(O)=O)O)O)(O)=O.C(C(C(C(O)=O)O)O)(O)=O	10	http://www.selleckchem.com/products/nicotine-ditartrate.html	Others
S4375	Mepenzolate Bromide	e7	L2000-11	420.34	76-90-4	bromide	Others	Mepenzolate is a post-ganglionic parasympathetic inhibitor, it decreases gastric acid and pepsin secretion and suppresses spontaneous contractions of the colon.	C1(=CC(=CC=C1)C(C(OC2CC[N+](CC2)(C)C)=O)(C3=CC=CC=C3)O).[Br-]	10	http://www.selleckchem.com/products/mepenzolate-bromide.html	Others
S4380	Nomifensine Maleate	f7	L2000-11	354.4	32795-47-4	maleate	Others	Nomifensine is a dopamine reuptake inhibitor that increases the amount of synaptic dopamine available to receptors by blocking dopamine's re-uptake transporter.	C1(=CC(=C2C(=C1)C(CN(C2)C)C3=CC=CC=C3)N).[R]	10	http://www.selleckchem.com/products/nomifensine-maleate.html
S4382	Pyrilamine Maleate	g7	L2000-11	401.46	59-33-6	maleate	Others	Pyrilamine is a histamine H1 receptor inverse agonist, it binds to a G protein-coupled form of the receptor and promotes a G protein-coupled inactive state of the H1 receptor that interferes with the Gq/11-mediated signaling.	C1(=C(N=CC=C1)N(CC2=CC=C(C=C2)OC)CCN(C)C).[R]	10	http://www.selleckchem.com/products/pyrilamine-maleate.html
S4383	Bekanamycin	h7	L2000-11	483.51	4696-76-8	free base	Others	Bekanamycin is an aminoglycoside antibiotic.	[C@H]1([C@H](O[C@@H]([C@@H]([C@@H]1N)O)C[C@H]2[C@@H](C[C@@H]([C@H]([C@H]2O)C[C@@H]3[C@@H]([C@H]([C@@H]([C@H](O3)CN)O)O)N)N)N)CO)O	10	http://www.selleckchem.com/products/bekanamycin.html
S4385	Fosfomycin Tromethamine	a8	L2000-11	259.19	78964-85-9	tromethamine	Others	Fosfomycin tromethamine is a phosphonic acid bactericidal agent with in vitro activity against most urinary tract pathogens.	O1([C@@H]([C@H]1P(O)(O)=O)C).C(CO)(CO)(N)CO	10	http://www.selleckchem.com/products/fosfomycin-tromethamine.html
S4388	Bentiromide	b8	L2000-11	404.42	37106-97-1	free base	Others		[C@H](CC1=CC=C(C=C1)O)(C(NC2C=CC(=CC=2)C(O)=O)=O)NC(C3C=CC=CC=3)=O	10	http://www.selleckchem.com/products/bentiromide.html
S4390	Brucine	c8	L2000-11	510.56	652154-10-4	sulphate	Others		O=C1(CC2OCC=C3[C@@]4(C[C@]5([C@@]6(C(N1C7=C6C=C(OC)C(OC)=C7)[C@@]2(4)[H])CCN5C3)[H])[H]).S(=O)(=O)(O)O.O	10	http://www.selleckchem.com/products/brucine.html	Others
S4395	Dichlorisone Acetate	d8	L2000-11	455.37	79-61-8	acetate	Others		C1(C=C2[C@](C=C1)([C@]3([C@@](CC2)([C@]4([C@](C[C@H]3Cl)([C@@](CC4)(C(COC(C)=O)=O)O)C)[H])[H])Cl)C)=O	10	http://www.selleckchem.com/products/dichlorisone-acetate.html
S4399	Lithium Citrate	e8	L2000-11	281.98	6080-58-6	citrate	Others		C(C(C(O[Li])=O)(O)CC(=O)O[Li])C(O[Li])=O.O.O.O.O	10	http://www.selleckchem.com/products/lithium-citrate.html	Others
S4402	Oxeladin Citrate	f8	L2000-11	527.6	52432-72-1	citrate	Others		C1(=C(C=CC=C1)C(C(OCCOCCN(CC)CC)=O)(CC)CC).C(CC(O)(C(=O)O)CC(O)=O)(=O)O	10	http://www.selleckchem.com/products/oxeladin-citrate.html	Others
S4403	Oxiglutatione Disodium Salt	g8	L2000-11	656.59	103239-24-3	disodium	Others		C(CNC(=O)[C@@H](NC(=O)CC[C@@H](C(O)=O)N)CSSC[C@@H](C(=O)NCC(O)=O)NC(=O)CC[C@H](N)C(=O)[O-])([O-])=O.[Na+].[Na+]	10	http://www.selleckchem.com/products/oxiglutatione-disodium-salt.html
S4404	Pasiniazid	h8	L2000-11	290.27	2066-89-9	Isonicotinic	Others		C1(=CN=CC=C1C(NN)=O).C2=CC(=CC(=C2C(=O)O)O)N	10	http://www.selleckchem.com/products/pasiniazid.html	Others
S4405	Picrotoxinin	a9	L2000-11	292.28	17617-45-7	free base	Others		[C@@]12([C@]3([C@]4([C@@]([C@@]([C@@H]1C(C)=C)(OC2=O)[H])(OC([C@]5([C@@H](C3)O5)4)=O)[H])C)O)[H]	10	http://www.selleckchem.com/products/picrotoxinin.html
S4408	Procodazole	b9	L2000-11	190.2	23249-97-0	free base	Others		C12=C(C=CC=C1)N=C(N2)CCC(O)=O	10	http://www.selleckchem.com/products/procodazole.html
S4413	Nitarsone	c9	L2000-11	247.04	98-72-6	free base	Others	Nitarsone is an organoarsenic compound that is used in poultry production as a feed additive to increase weight gain, improve feed efficiency, and prevent blackhead disease.	C1=C(C=CC(=C1)[As](O)(O)=O)[N+](=O)[O-]	10	http://www.selleckchem.com/products/nitarsone.html
S4414	Sodium 4-aminohippurate Hydrate	d9	L2000-11	216.17	94-16-6	sodium	Others		C1(=CC=C(C=C1)C(NCC([O-])=O)=O)N.[Na+]	10	http://www.selleckchem.com/products/sodium-4-aminohippurate-hydrate.html	Others
S4415	Misoprostol	e9	L2000-11	382.54	59122-46-2	free base	Others		C1(CC([C@@H]([C@@H]1CCCCCCC(OC)=O)/C=C/CC(CCCC)(C)O)O)=O	10	http://www.selleckchem.com/products/misoprostol.html
S4627	TTNPB (Arotinoid Acid)	f9	L2000-11	348.48	71441-28-6	free base	Others	TTNPB (Arotinoid Acid) is a potent RAR agonist, and inhibits binding of [3H]tRA with IC50 of 5.1 nM, 4.5 nM, and 9.3 nM for human RARα, β, and γ, respectively.	C12=C(C=CC(=C1)/C(=C/C3=CC=C(C=C3)C(O)=O)C)C(CCC2(C)C)(C)C	43	http://www.selleckchem.com/products/ttnpb-arotinoid-acid.html	Others
S4901	JNK-IN-8	g9	L2000-11	507.59	1410880-22-6	free base	JNK	JNK-IN-8 is the first irreversible JNK inhibitor for JNK1, JNK2 and JNK4 with IC50 of 4.7 nM, 18.7 nM and 1 nM, >10-fold selectivity against MNK2, Fms and no inhibition to c-Kit, Met, PDGFRβ.	C(C1C=C(C=CC=1)NC(/C=C/CN(C)C)=O)(=O)NC2C=C(C(=CC=2)NC3N=C(C=CN=3)C4C=NC=CC=4)C	10	http://www.selleckchem.com/products/jnk-in-8.html
S4904	JZL184	h9	L2000-11	520.49	1101854-58-3	free base	Others	JZL 184 is the first selective inhibitor of monoacylglycerol lipase (MAGL) with IC50 of 8 nM.	N1(CCC(CC1)C(O)(C2C=C3OCOC3=CC=2)C4C=C5OCOC5=CC=4)C(=O)OC6C=CC(=CC=6)[N+](=O)[O-]	192	http://www.selleckchem.com/products/jzl184.html	Others
S4907	SC-514	a10	L2000-11	224.3	354812-17-2	free base	IκB/IKK	SC-514 is an orally active, ATP-competitive IKK-2 inhibitor with IC50 of 3-12 μM, blocks NF-κB-dependent gene expression, does not inhibit other IKK isoforms or other serine-threonine and tyrosine kinases.	C1(=CC(=C(S1)C(=O)N)N)C2=CSC=C2	200	http://www.selleckchem.com/products/sc-514.html	NF-κB
S4908	SN-38	b10	L2000-11	392.4	86639-52-3	free base	Topoisomerase	SN-38 is an active metabolite of CPT-11, inhibits DNA topoisomerase I, DNA synthesis and causes frequent DNA single-strand breaks.	C12C3N(C(C4=C(C=3)[C@](C(=O)OC4)(CC)O)=O)CC1=C(C5=C(N=2)C=CC(=C5)O)CC	53	http://www.selleckchem.com/products/sn-38.html	DNA Damage
S4913	Quercetin 4'-glucoside	c10	L2000-11	464.38	20229-56-5	free base	Others	Quercetin 4'-glucoside is a natural compound found in onions, fruits and flowers.	C12=C(C(C(=C(O1)C3=CC(=C(C=C3)O[C@@H]4O[C@@H]([C@H]([C@H]([C@H]4O)O)O)CO)O)O)=O)C(=CC(=C2)O)O	10	http://www.selleckchem.com/products/quercetin-4-glucoside.html
S4914	Quercetin 3,4'-di-O-β-glucopyanoside	d10	L2000-11	626.52	29125-80-2	free base	Others	Quercetin 3,4'-di-O-β-glucopyanoside is a natural compound found in onions, fruits and flowers.	C12=C(C(C(=C(O1)C3=CC(=C(C=C3)O[C@@H]4O[C@@H]([C@H]([C@H]([C@H]4O)O)O)CO)O)O[C@@H]5O[C@@H]([C@H]([C@@H]([C@@H]5O)O)O)CO)=O)C(=CC(=C2)O)O	10	http://www.selleckchem.com/products/quercetin-3-4-di-o-beta-glucopyanoside.html
S4915	Delphinidin Chloride	e10	L2000-11	338.7	528-53-0	free base	Others	Delphinidin chloride is an anthocyanidin, a common plant pigment, found in pigmented fruits and vegetable.	C1(C2C=C(C(=C(C=2)O)O)O)([O+]=C3C(=CC=1O)C(=CC(=C3)O)O).[Cl-]	10	http://www.selleckchem.com/products/delphinidin-chloride.html
S4916	Cyanidin Chloride	f10	L2000-11	322.7	528-58-5	chloride	Others	Cyanidin Chloride, a natural flavonoid abundant in fruits and vegetables, is an agonistic ligand for liver X receptor alpha and beta with EC50 of 3.5 &mu;M and 125.2 &mu;M, respectively.	C1(C2=CC(=C(C=C2)O)O)([O+]=C3C(=CC=1O)C(=CC(=C3)O)O).[Cl-]	10	http://www.selleckchem.com/products/cyanidin-chloride.html
S4917	Petunidin Chloride	g10	L2000-11	352.72	1429-30-7	chloride	Others	Petunidin chloride, an anthocyanidin from bilberries and other fruits and flowers, inhibits glioblastoma cell migration.	C1(C2=[O+]C3=C(C=C2O)C(=CC(=C3)O)O)(C=C(C(=C(C=1)OC)O)O).[Cl-]	10	http://www.selleckchem.com/products/petunidin-chloride.html
S4918	Peonidin Chloride	h10	L2000-11	336.72	134-01-0	chloride	Others	Peonidin, an anthocyanin from pigmented fruits and vegetables, exhibits chemopreventive as well as anti-inflammatory activities.	C1(C2C=C(C(=CC=2)O)OC)([O+]=C3C(=CC=1O)C(=CC(=C3)O)O).[Cl-]	10	http://www.selleckchem.com/products/peonidin-chloride.html
S5001	Tofacitinib (CP-690550) Citrate	a11	L2000-11	504.49	540737-29-9	citrate	JAK	Tofacitinib citrate (CP-690550 citrate) is a novel inhibitor of JAK3 with IC50 of 1 nM, 20- to 100-fold less potent against JAK2 and JAK1.	N1(=CN=C2C(=C1N(C)[C@H]3CN(CC[C@@H]3C)C(=O)CC#N)C=CN2).C(C(C(O)=O)(CC(=O)O)O)C(O)=O	198	http://www.selleckchem.com/products/CP-690550.html	JAK/STAT
S5004	Pimecrolimus	b11	L2000-11	810.45	137071-32-0	free base	Others	Pimecrolimus, like all ascomycins, is an immunophilin ligand, which binds specifically to the cytosolic receptor, immunophilin macrophilin-12.	[C@H]1(C[C@@H](CC[C@H]1Cl)/C=C(/[C@@H]2[C@@H]([C@@H](O)CC(=O)[C@H](CC)/C=C(/C[C@@H](C[C@@H]([C@H]3[C@H](C[C@H]([C@](C(C(N4[C@](C(O2)=O)(CCCC4)[H])=O)=O)(O3)O)C)OC)OC)C)C)C)C)OC	199	http://www.selleckchem.com/products/Pimecrolimus.html
S6001	LY404039	c11	L2000-11	235.22	635318-11-5	free base	GluR	LY404039 is a potent agonist of recombinant human mGlu2/mGlu3 receptors with Ki of 149 nM/92 nM, shows >100-fold selectivity over ionotropic glutamate receptors, glutamate transporters, and other receptors. Phase 3.	[C@@]12([C@@]([C@](CS1(=O)=O)(N)C(=O)O)([H])[C@]2(C(=O)O)[H])[H]	10	http://www.selleckchem.com/products/LY2140023(LY404039).html	Neuronal Signaling
S6002	NXY-059	d11	L2000-11	381.33	168021-79-2	free base	Others	NXY-059 is a novel nitrone, shows efficacious neuroprotective effects.	C1(=CC=C(C=C1S(=O)(=O)[O-])S([O-])(=O)=O)/C=[N+](/C(C)(C)C)[O-].[Na+].[Na+]	199	http://www.selleckchem.com/products/NXY-059.html	Others
S6003	Ataluren (PTC124)	e11	L2000-11	284.24	775304-57-9	free base	CFTR	PTC124 (Ataluren) selectively induces ribosomal read-through of premature but not normal termination codons, with EC50 of 0.1 μM, may provide treatment for genetic disorders caused by nonsense mutations (e.g. CF caused by CFTR nonsense mutation). Phase 3.	C1=C(C=CC=C1C(=O)O)C2=NOC(=N2)C3=CC=CC=C3F	200	http://www.selleckchem.com/products/PTC124.html	Transmembrane Transporters
S7000	AP26113	f11	L2000-11	529.01	1197958-12-5	free base	ALK	AP26113 is a potent ALK inhibitor with IC50 of 0.62 nM, demonstrated ability overcome Crizotinib resistance mediated by a L1196M mutation. Phase 1/2.	C1(N=C(C(=CN=1)Cl)NC2C(=CC=CC=2)P(=O)(C)C)NC3C(=CC(=CC=3)N4CCC(CC4)N(C)C)OC	85	http://www.selleckchem.com/products/ap26113.html	Protein Tyrosine Kinase
S7001	PF-04880594	g11	L2000-11	394.38	1111636-35-1	free base	Raf	PF-04880594 is a RAF inhibitor for BRAF/BRAFV599E and c-RAF with IC50 of 0.19 nM/0.13 nM and 0.39 nM, >100-fold selectivity over CSNK1, JNK2/3 and p38.	C12=C(N=CC(=C1)C3C(=CN(N=3)CC(F)F)C4=CC=NC(=N4)NCCC#N)NC=C2	10	http://www.selleckchem.com/products/pf-04880594.html	MAPK
S7004	EPZ005687	h11	L2000-11	539.67	1396772-26-1	free base	Histone Methyltransferase	EPZ005687 is a potent and selective inhibitor of EZH2 with Ki of 24 nM, 50-fold selectivity against EZH1 and 500-fold selectivity against 15 other protein methyltransferases.	C12=C(C(=CC(=C1)C3=CC=C(C=C3)CN4CCOCC4)C(=O)NCC5C(NC(=CC=5C)C)=O)C=NN2C6CCCC6	10	http://www.selleckchem.com/products/epz005687.html	Epigenetics
S7007	MEK162 (ARRY-162, ARRY-438162)	a1	L2000-12	441.23	606143-89-9	free base	MEK	ARRY-438162 is a potent inhibitor of MEK1/2 with IC50 of 12 nM.	C12=C(C=C(C(=C1F)NC3=C(C=C(C=C3)Br)F)C(NOCCO)=O)N(C=N2)C	199	http://www.selleckchem.com/products/mek162.html	MAPK					Plate L2000-12	1	2	3	4	5	6	7	8	9	10	11	12
S7008	PP2	b1	L2000-12	301.77	172889-27-9	free base	Src	PP2 is Src family kinase inhibitor, potently inhibits Lck/Fyn with IC50 of 4 nM/5 nM, ~100-fold less potent to EGFR, inactive for ZAP-70, JAK2 and PKA.	N1=CN=C2C(=C1N)C(=NN2C(C)(C)C)C3=CC=C(C=C3)Cl	198	https://www.selleckchem.com/products/pp2.html	Angiogenesis					A
S7010	GDC-0152	c1	L2000-12	498.64	873652-48-3	free base	IAP	GDC-0152 is a potent antagonist of XIAP-BIR3, ML-IAP-BIR3, cIAP1-BIR3 and cIAP2-BIR3 with Ki of 28 nM, 14 nM, 17 nM and 43 nM, respectively; less affinity shown to cIAP1-BIR2 and cIAP2-BIR2. Phase 1.	S1N=NC(=C1NC([C@H]2N(CCC2)C([C@@H](NC([C@@H](NC)C)=O)C3CCCCC3)=O)=O)C4C=CC=CC=4	198	http://www.selleckchem.com/products/gdc-0152.html	Apoptosis					B
S7013	SGI-110	d1	L2000-12	579.39	929901-49-5	free base	DNA Methyltransferase	SGI-110 (S-110) is a stable and potent inhibitor for DNA methylation, inhibits DNMT1 when SGI-110 is activated by phosphorylation and incorporated into DNA. Phase 2.	N1([C@H]2C[C@H]([C@@H](O2)CO)OP(=O)(OC[C@@H]3O[C@H](C[C@H]3O)N4C5N=C(NC(C=5N=C4)=O)N)O[Na])C=NC(=NC1=O)N	10	http://www.selleckchem.com/products/sgi-110.html						C
S7015	Birinapant	e1	L2000-12	806.94	1260251-31-7	free base	IAP	Birinapant is a SMAC mimetic antagonist, mostly to cIAP1 with Kd of <1 nM, less potent to XIAP. Phase 1/2.	CN[C@H](C(N[C@@H](CC)C(N1[C@@H](C[C@@H](C1)O)CC2=C(NC3=C2C=CC(=C3)F)C4NC5=C(C=4C[C@@H]6C[C@@H](CN6C([C@@H](NC([C@@H](NC)C)=O)CC)=O)O)C=CC(=C5)F)=O)=O)C	123	http://www.selleckchem.com/products/birinapant-tl32711.html	Apoptosis					D
S7018	CZC24832	f1	L2000-12	364.4	1159824-67-5	free base	PI3K	CZC24832 is the first selective PI3Kγ inhibitor with IC50 of 27 nM, with 10-fold selectivity over PI3Kβ and >100-fold selectivity over PI3Kα and PI3Kδ.	C1(=CN=CC(=C1)C2C=C(C3=NC(=NN(C=2)3)N)F)S(=O)(=O)NC(C)(C)C	13	http://www.selleckchem.com/products/czc24832.html	PI3K/Akt/mTOR					E
S7022	GDC-0834	g1	L2000-12	596.74	1133432-50-4	free base	BTK	GDC-0834 is a novel potent and selective BTK inhibitor with IC50 of 5.9 nM.	C1CCC2=C(C1)SC(=C2)C(=O)NC3=CC=CC(=C3C)C4N=C(C(N(C=4)C)=O)NC5=CC=C(C=C5)[C@@H]6N(CCN(C6=O)C)C	10	https://www.selleckchem.com/products/gdc-0834.html						F
S7023	Z-VAD-FMK	h1	L2000-12	467.49	187389-52-2	free base	Caspase	Z-VAD-FMK is a cell-permeable, irreversible pan-caspase inhibitor, blocks all features of apoptosis.	CC(C)C(C(=O)NC(C)C(=O)NC(CC(=O)OC)C(=O)CF)NC(=O)OCC1=CC=CC=C1	10	http://www.selleckchem.com/products/z-vad-fmk.html						G
S7024	Stattic	a2	L2000-12	211.19	19983-44-9	free base	STAT	Stattic, the first nonpeptidic small molecule, potently inhibits STAT3 activation and nuclear translocation with IC50 of 5.1 μM, highly selectivity over STAT1.	C1(=CC=C2C(=C1)S(C=C2)(=O)=O)[N+](=O)[O-]	198	http://www.selleckchem.com/products/stattic.html	JAK/STAT					H
S7028	IPI-145 (INK1197)	b2	L2000-12	416.86	1201438-56-3	free base	PI3K	IPI-145 (INK1197) is a novel and selective PI3K δ/γ inhibitor with Ki and IC50 of 23 pM/243 pM and 1 nM/50 nM, highly selective for PI3K δ/γ than other protein kinases. Phase 2.	C1=CC=C2C(=C1Cl)C(N(C(=C2)[C@H](C)NC3=NC=NC4=C3N=CN4)C5=CC=CC=C5)=O	201	http://www.selleckchem.com/products/ipi-145-ink1197.html	Angiogenesis
S7029	AZD2461	c2	L2000-12	395.43	1174043-16-3	free base	PARP	AZD2461 is a novel PARP inhibitor with low affinity for Pgp than Olaparib. Phase 1.	C1=CC=C2C(=C1)C(NN=C2CC3=CC=C(C(=C3)C(N4CCC(CC4)OC)=O)F)=O	199	https://www.selleckchem.com/products/azd2461.html	DNA Damage
S7032	EPZ004777 HCl	d2	L2000-12	576.13	1380316-03-9	hydrochloride	Histone Methyltransferase	EPZ004777 HCl is the hydrochloride salt of EPZ004777, which is a potent, selective DOT1L inhibitor with IC50 of 0.4 nM.	C(CNC(NC1=CC=C(C=C1)C(C)(C)C)=O)CN(C[C@@H]2[C@H]([C@H]([C@@H](O2)N3C4=C(C=C3)C(=NC=N4)N)O)O)C(C)C.Cl	10	http://www.selleckchem.com/products/epz004777-hcl.html	Epigenetics
S7035	XL388	e2	L2000-12	455.5	1251156-08-7	free base	mTOR	XL388 is a highly potent, selective, ATP-competitive inhibitor of mTOR with IC50 of 9.9 nM, 1000-fold selectivity over the closely related PI3K kinases.	C1(=NC=C(C=C1)C2=CC=C3C(=C2)CN(CCO3)C(=O)C4=CC=C(C(=C4C)F)S(C)(=O)=O)N	50	http://www.selleckchem.com/products/xl388.html	PI3K/Akt/mTOR
S7036	XL019	f2	L2000-12	444.53	945755-56-6	free base	JAK	XL019 is a potent and selective JAK2 inhibitor with IC50 of 2.2 nM, exhibiting >50-fold selectivity over JAK1, JAK3 and TYK2. Phase 1.	C1=CC(=CC=C1NC([C@@H]2CCCN2)=O)C3=CC=NC(=N3)NC4=CC=C(C=C4)N5CCOCC5	35	http://www.selleckchem.com/products/xl019.html	JAK/STAT
S7037	Wnt-C59 (C59)	g2	L2000-12	379.45	1243243-89-1	free base	Wnt/beta-catenin	Wnt-C59 (C59) is a PORCN inhibitor for Wnt3A-mediated activation of a multimerized TCF-binding site driving luciferase with IC50 of 74 pM.	N1=C(C=C(C=C1)C2=CC=C(C=C2)CC(NC3=CC=C(C=C3)C4=CC=CN=C4)=O)C	200	http://www.selleckchem.com/products/wnt-c59-c59.html	Stem Cells & Wnt
S7038	Epoxomicin	h2	L2000-12	554.72	134381-21-8	free base	Proteasome	Epoxomicin is a selective proteasome inhibitor with anti-inflammatory activity, inhibits primarily the CH-L activity of the 20S proteasome, while T-L and PGPH catalytic activities are also inhibited at 100- and 1000-fold reduced rate.	C([C@H](N[C@@H](CC(C)C)C(=O)[C@]1(OC1)C)[C@@H](C)O)(=O)NC([C@H](NC([C@H](N(C)C(=O)C)[C@H](CC)C)=O)[C@H](CC)C)=O	10	http://www.selleckchem.com/products/epoxomicin-bu-4061t.html	Proteases
S7039	PD168393	a3	L2000-12	369.22	194423-15-9	free base	EGFR	PD168393 is an irreversible EGFR inhibitor with IC50 of 0.70 nM, irreversibly alkylate Cys-773; inactive against insulin, PDGFR, FGFR and PKC.	C1=C(C=C2C(=C1)N=CN=C2NC3=CC=CC(=C3)Br)NC(C=C)=O	200	https://www.selleckchem.com/products/pd168393.html	Protein Tyrosine Kinase
S7040	AZD3514	b3	L2000-12	519.56	1240299-33-5	free base	Androgen Receptor	AZD3514 is a potent and oral androgen receptor downregulator with Ki of 2.2 μM and has ability of reducing AR protein expression.	C1=C(C=CC(=C1)OCCN2CCN(CC2)C(C)=O)C3CCN(CC3)C4CCC5N(N=4)C(=NN=5)C(F)(F)F	192	http://www.selleckchem.com/products/azd3514.html	Endocrinology & Hormones
S7047	BAY 1000394	c3	L2000-12	430.44	1223498-69-8	free base	CDK	BAY 1000394 is an orally bioavailable pan-CDK inhibitor for CDK1/2/3/4/7/9 with IC50 of 5-25 nM. It also potently inhibits Aurora A, Clk2, ARK5, FGFR1, Flt3, and JAK2/3. Phase 1/2.	N1=CC(=C(N=C1NC2=CC=C(C=C2)S(=N)(=O)C3CC3)O[C@@H]([C@H](O)C)C)C(F)(F)F	10	http://www.selleckchem.com/products/bay-1000394.html
S7048	BMN 673	d3	L2000-12	380.35	1207456-01-6	free base	PARP	BMN 673 is a novel PARP inhibitor with IC50 of 0.58 nM. It is also a potent inhibitor of PARP-2, but does not inhibit PARG and is highly sensitive to PTEN mutation. Phase 1.	C1=C(C=C2C3=C1C(NN=C([C@@H]([C@H](N2)C4=CC=C(C=C4)F)C5=NC=NN5C)3)=O)F	199	http://www.selleckchem.com/products/bmn-673.html
S7049	Oprozomib (ONX 0912)	e3	L2000-12	532.61	935888-69-0	free base	Proteasome	Oprozomib (ONX 0912) is an orally bioavailable inhibitor for CT-L activity of 20S proteasome β5/LMP7 with IC50 of 36 nM/82 nM.	N([C@H](C(N[C@H](C(N[C@H](C(C1(OC1)C)=O)CC2=CC=CC=C2)=O)COC)=O)COC)C(C3=CN=C(S3)C)=O	200	http://www.selleckchem.com/products/oprozomib-onx-0912.html	Proteases
S7059	VX-661	f3	L2000-12	520.5	1152311-62-0	free base	CFTR	VX-661 is a second F508del CFTR corrector and is believed to help CFTR protein reach the cell surface. Phase 2.	C12=CC=C(C=C1OC(O2)(F)F)C3(C(=O)NC4=C(C=C5C(=C4)C=C(N5C[C@H](CO)O)C(CO)(C)C)F)CC3	192	http://www.selleckchem.com/products/vx-661.html	Transmembrane Transporters
S7060	PP1	g3	L2000-12	281.36	172889-26-8	free base	Src	PP1 is a potent and selective Src inhibitor for Lck/Fyn with IC50 of 5 nM/ 6 nM.	N1=CN=C2C(=C1N)C(=NN2C(C)(C)C)C3=CC=C(C=C3)C	14	http://www.selleckchem.com/products/pp1.html	Angiogenesis
S7062	EPZ5676	h3	L2000-12	562.71	1380288-87-8	free base	Histone Methyltransferase	EPZ-5676 is an S-adenosyl methionine (SAM) competitive inhibitor of protein methyltransferase DOT1L with Ki of 80 pM, demonstrating >37,000-fold selectivity against all other PMTs tested, inhibits H3K79 methylation in tumor. Phase 1.	N(C(C)C)(C[C@@H]1[C@H]([C@H]([C@@H](O1)N2C3=C(N=C2)C(=NC=N3)N)O)O)[C@@H]4C[C@@H](C4)CCC5=NC6=C(N5)C=CC(=C6)C(C)(C)C	177	http://www.selleckchem.com/products/epz-5676.html	Epigenetics
S7063	LY2090314	a4	L2000-12	512.53	603288-22-8	free base	GSK-3	LY2090314 is a potent GSK-3 inhibitor for GSK-3α/β with IC50 of 1.5 nM/0.9 nM; may improve the efficacy of platinum-based chemotherapy regimens. Phase 1/2.	C1N(CC2=C3N(C1)C=C(C(=CC=C2)3)C4C(NC(C=4C5=CN=C6N5C=CC=C6)=O)=O)C(N7CCCCC7)=O	10	http://www.selleckchem.com/products/ly2090314.html
S7064	FMK	b4	L2000-12	342.37	821794-92-7	free base	S6 Kinase	FMK is a potent and selective inhibitor of p90 ribosomal protein S6 kinaseRSK2 (wt) with IC50 of 15 nM, >600- and 200-fold selectivity for RSK2 than the C436V and T493M mutants.	C1=NC2=C(C(=N1)N)C(=C(N2CCCO)C(=O)CF)C3=CC=C(C=C3)C	10	http://www.selleckchem.com/products/fmk.html
S7067	EMD 1214063	c4	L2000-12	492.57	1100598-32-0	free base	c-Met	EMD 1214063 is a potent and selective c-Met inhibitor with IC50 of 4 nM, >200-fold selective for c-Met than IRAK4, TrkA, Axl, IRAK1, and Mer. Phase 1.	C1(=CC=CC(=C1)C2=NN(C(C=C2)=O)CC3=CC(=CC=C3)C4=NC=C(C=N4)OCC5CCN(CC5)C)C#N	10	http://www.selleckchem.com/products/emd-1214063.html
S7070	GSK J4 HCl	d4	L2000-12	453.96	1373423-53-0(freebase)	hydrochloride	Histone demethylases	GSK J4 HCl is a cell permeable prodrug of GSK J1, which is the first selective inhibitor of the H3K27 histone demethylase JMJD3 and UTX with IC50 of 60 nM and inactive against a panel of demethylases of the JMJ family.	C1(C2=C(CCN(C1)C3=NC(=NC(=C3)NCCC(OCC)=O)C4=CC=CC=N4)C=CC=C2).Cl	185	http://www.selleckchem.com/products/gsk-j4-hcl.html	Epigenetics
S7076	T0901317	e4	L2000-12	481.33	293754-55-9	free base	Liver X Receptor	T0901317 is a potent and selective agonist for both LXR and FXR, with EC50 of ~50 nM and 5 μM, respectively.	C1=CC=CC(=C1)S(=O)(N(C2=CC=C(C=C2)C(C(F)(F)F)(O)C(F)(F)F)CC(F)(F)F)=O	199	http://www.selleckchem.com/products/t0901317.html	Others
S7077	Cilengitide	f4	L2000-12	588.66	188968-51-6	free base	Integrin	Cilengitide is a potent integrin inhibitor for αvβ3 receptor and αvβ5 receptor with IC50 of 4.1 nM and 79 nM, respectively; ~10-fold selectivity against gpIIbIIIa. Phase 2.	N1(C([C@H](NC([C@@H](NC(=O)CNC([C@@H](NC([C@@H]1C(C)C)=O)CCCNC(=N)N)=O)CC(=O)O)=O)CC2=CC=CC=C2)=O)C	10	http://www.selleckchem.com/products/cilengitide-emd-121974-nsc-707544.html	Others					Plate L2000-12	1	2	3	4	5	6	7	8	9	10	11	12
S7079	SGC 0946	g4	L2000-12	618.57	N/A	free base	Histone Methyltransferase	SGC 0946 is a highly potent and selective DOT1L methyltransferase inhibitor with IC50 of 0.3 nM, is inactive against a panel of 12 PMTs and DNMT1.	C1(=CC=C(C=C1)NC(=O)NCCCN(C(C)C)C[C@@H]2[C@H]([C@H]([C@@H](O2)N3C4=C(C(=C3)Br)C(=NC=N4)N)O)O)C(C)(C)C	161	http://www.selleckchem.com/products/sgc-0946.html	Epigenetics					A	AZD3463	(+)-JQ1	NLG919	Zebularine	NU6027	AMG-517	AZD3839	3-Deazaneplanocin A (DZNeP)	MLN2480	XL888	SC144	KPT-185
[truncated: 151 more rows]

## Sheet: plate reformat 96-384
																																									Plate ID	WELLID	COMPOUNDS
Plate L2000-01	1	2	3	4	5	6	7	8	9	10	11	12			SELLECK_01	1	2	3	4	5	6	7	8	9	10	11	12	13	14	15	16	17	18	19	20	21	22	23	24		SELLECK_01	A01	Empty
[truncated: 1,535 more rows]
